# Supplementary material for: Optogenetic Stimulation in a Computational Model of the Basal Ganglia Biases Action Selection and Reward Prediction Error
Source: PLoS One. 2014 Mar 10;9(3):e90578. doi: 10.1371/journal.pone.0090578 (PMC3948624; doi:10.1371/journal.pone.0090578)
Supplement: File S1 — Python source files of the model and instructions on how to run it and to reproduce the results from the study. (ZIP) [file pone.0090578.s001.zip]

Archive with 10 entries (10 files):
- callmpi.py
- fmain.py
- initnetwork.py
- maina.py
- maincall.py
- opto_sim_parameters_description.txt
- reward.py
- selection.py
- support.py
- updates.py
