# Supplementary material for: Optogenetic Stimulation in a Computational Model of the Basal Ganglia Biases Action Selection and Reward Prediction Error
Source: PLoS One. 2014 Mar 10;9(3):e90578. doi: 10.1371/journal.pone.0090578 (PMC3948624; doi:10.1371/journal.pone.0090578)
Supplement: File S1 — Python source files of the model and instructions on how to run it and to reproduce the results from the study. (ZIP) [file pone.0090578.s001.zip › callmpi.py]

'''
Created on Dec 1, 2011
Describe all the function used for the weights updates.
@author: pierre berthet
'''
import numpy as np
import math


def updModl( xi, xj, network, rew, myrank ):
    
    #from mpi4py import MPI
    
    import maina
    global setup
    
    #comm = MPI.COMM_WORLD
    #myrank =  comm.Get_rank()
    #maina.setup.xij = (xi * np.transpose(xj)).reshape(network.N*network.M,1, order='F').copy()
    #prew = exp(np.transpose(network.rw.Wij) * xij)   #z = x.reshape(3,4,order='F').copy()
    if maina.myrank == 3:
        if maina.setup.crknst == 2:
            maina.setup.xij = ( xi * np.transpose( xj ) ).reshape( network.n * network.m, 1, order='F' ).copy()
            prew = np.exp( network.rw.Bj + np.dot( np.transpose( network.rw.Wij ) , maina.setup.xij ) )
        elif maina.setup.crknst == 1:
            prew = np.exp( network.rw.Bj + np.dot( np.transpose( network.rw.Wij ) , xj ) )
        else:
            prew = np.exp( network.rw.Bj + np.dot( np.transpose( network.rw.Wij ) , xi ) )
        
            
        if maina.setup.is_opto[0] and maina.setup.is_opto[1]:
	    if maina.setup.action_dependent:
		action_chosen = xj.nonzero()[0][0]
		if action_chosen==1:
		    if maina.setup.opto_place=="D1R": 
			prew[1,0] += maina.setup.opto_ir
			if maina.setup.opto_place=="D2R":
			    prew[1,0] -= maina.setup.opto_ir
			    if prew[1,0]<0.:
				prew[1,0] = 0.
		elif action_chosen==0:
		    if maina.setup.opto_place=="D1L": 
			prew[1,0] += maina.setup.opto_ir
			if maina.setup.opto_place=="D2L":
			    prew[1,0] -= maina.setup.opto_ir
			    if prew[1,0]<0.:
				prew[1,0] = 0.
	    else:
	        if maina.setup.opto_place == "D1L" or maina.setup.opto_place == "D1R":
		    prew[1,0] += maina.setup.opto_ir
		else:
		    prew[1,0] -= maina.setup.opto_ir
		    if prew[1,0]<0.:
		        prew[1,0] = 0.

        prewmem = prew
        maina.comm.Isend(prew, dest=0, tag=0)
    if maina.myrank == 0:
        prew = np.empty( ( 2,1 ) )
        maina.comm.Recv(prew, source=3, tag=0, status=None)
        network.prew = prew[1, 0] 
        network.nprew = prew[0,0]
        network.prewarray[0,maina.setup.loop] = prew[1,0]
        network.prewarray[1,maina.setup.loop] = prew[0,0]
    

    if maina.setup.selecr == 1:
        if maina.myrank == 1:
            D1 = network.gain * ( network.do.Bj + np.dot( np.transpose( network.do.Wij ) , xi ) )
            maina.comm.Isend(D1, dest=0, tag=0)
        if maina.myrank == 2:
            D2 = network.gain * ( network.no.Bj + np.dot( np.transpose( network.no.Wij ) , xi ) )
            maina.comm.Isend(D2, dest=0, tag=0)
        if maina.myrank == 0:
            D1 = np.empty(network.m)
            D2 = np.empty(network.m)
            maina.comm.Recv(D1, source=1, tag=0, status=None)
            maina.comm.Recv(D2, source=2, tag=0, status=None)
            pred = D1 - D2
            pred = np.exp( pred )
            pred = pred / sum( pred ) #normalization
            pred = np.max( pred )
    else:
        if maina.myrank == 1:
            maina.comm.Isend(network.D1, dest=0, tag=0)
        if maina.myrank == 2:
            maina.comm.Isend(network.D2, dest=0, tag=0)
        if maina.myrank == 0:
            maina.comm.Recv(network.D1, source=1, tag=0, status=None)
            maina.comm.Recv(network.D2, source=2, tag=0, status=None)
            pred = network.D1 - network.D2
            #pred = np.exp( pred )
            #pred = pred / sum( pred ) #normalization
            pred = np.max( pred )
    
    maina.comm.Barrier()
    

    use = np.empty((2))
    if maina.myrank == 0:
        rpe = rew - network.prew
        if maina.setup.show_fig1:
            maina.setup.rpeplot[maina.setup.loop] =  rpe  #NON normalized reward prediction error  RPE   
    #        if rew == 0 and network.prew<0.01:
    #            #rpe = -pred
    #            print 'prew < 0.01'
    
            #predr = rew - pred  %normalized value of the activation, substracted to
            #the reward value
            maina.setup.predplot[maina.setup.loop] = pred
        
        predr = pred  
        network.prewarray[2,maina.setup.loop] = rew - pred
        network.prewarray[3,maina.setup.loop] = rpe
        use[0]=rpe
        use[1]=rew
        if maina.setup.set_opto:
            network.store_opto[0,maina.setup.loop]=maina.setup.loop
            network.store_opto[1,maina.setup.loop]=maina.setup.is_opto[0]
            network.store_opto[2,maina.setup.loop]=rpe
            network.store_opto[3,maina.setup.loop]=rew
            network.store_opto[4,maina.setup.loop]=xj.nonzero()[0][0]
    maina.comm.Barrier()
    maina.comm.Bcast(use, root=0)
    use = use[0]
    
    ii = xi.nonzero()[0][0]
    jj = xj.nonzero()[0][0]
    
    if maina.myrank == 1: 
        if maina.setup.set_opto and ii==0:
            network.do.wdyn[0,maina.setup.loop] = maina.setup.loop
            network.do.wdyn[1,maina.setup.loop] = maina.setup.is_opto[0]
            network.do.wdyn[2,maina.setup.loop] = network.do.Wij[ii, jj]
            network.do.wdyn[3,maina.setup.loop] = rew
            network.do.wdyn[4,maina.setup.loop] = xj.nonzero()[0][0]
            
        updc( network.do, xi, xj, use )
        updbw( network.do )
        if maina.setup.set_opto and ii==0:
            network.do.wdyn[2,maina.setup.loop] = network.do.Wij[ii, jj] - network.do.wdyn[2,maina.setup.loop]
            
    if maina.myrank == 2:
        if maina.setup.set_opto and ii==0:
            network.no.wdyn[0,maina.setup.loop] = maina.setup.loop
            network.no.wdyn[1,maina.setup.loop] = maina.setup.is_opto[0]
            network.no.wdyn[2,maina.setup.loop] = network.no.Wij[ii, jj]
            network.no.wdyn[3,maina.setup.loop] = rew
            network.no.wdyn[4,maina.setup.loop] = xj.nonzero()[0][0]
        updc( network.no, xi, xj, -use )
        updbw( network.no )
        if maina.setup.set_opto and ii==0:
            network.no.wdyn[2,maina.setup.loop] = network.no.Wij[ii, jj] - network.no.wdyn[2,maina.setup.loop]
    if maina.myrank == 3:
        if maina.setup.set_opto and ii==0:
            network.rw.wdyn[0,maina.setup.loop] = maina.setup.loop
            network.rw.wdyn[1,maina.setup.loop] = maina.setup.is_opto[0]
            network.rw.wdyn[2,maina.setup.loop] = network.rw.Wij[maina.setup.xij.nonzero()[0][0], 0]
            network.rw.wdyn[3,maina.setup.loop] = rew
            network.rw.wdyn[4,maina.setup.loop] = xj.nonzero()[0][0]
        rxj = np.zeros((2,1))
        rxj[0,0] = 1 - rew
        rxj[1,0] = rew
        if maina.setup.crknst == 2:
            updc( network.rw, maina.setup.xij, rxj, np.abs( use ) )
        elif maina.setup.crknst == 1:
            updc( network.rw, xj, rxj, np.abs( use ) )
        else:
            updc( network.rw, xi, rxj, np.abs( use ) )
        updbw( network.rw )
        if maina.setup.set_opto and ii==0:
            network.rw.wdyn[2,maina.setup.loop] = network.rw.Wij[maina.setup.xij.nonzero()[0][0], 0] - network.rw.wdyn[2,maina.setup.loop]
    maina.comm.Barrier()
    return


def updbw( pathway ):

    import maina
    global setup
    #print myrank          
    #weights and bias updates
    pathway.Wij = np.log( pathway.Cij / ( np.kron( np.ones( ( 1, pathway.M ) ) , pathway.Ci ) * np.kron( np.ones( ( pathway.N , 1 ) ) , np.transpose( pathway.Cj ) ) ) )
    #pathway.Wij = np.log( pathway.Cij / ( np.dot( np.kron( np.ones( ( 1, pathway.M ) ) , pathway.Ci ) , np.kron( np.ones( ( pathway.N , 1 ) ) , np.transpose( pathway.Cj ) ) ) ) )
    pathway.Bj = np.log(pathway.Cj)
    # prj.Wij = log(prj.Cij)
    
    if maina.setup.show_fig1:
        pathway.gprob = np.exp( ( np.kron( np.ones( ( pathway.N, 1 )),  ( np.transpose( pathway.Bj ) ) )  + pathway.Wij )     )   
        pathway.trackactionprob[maina.setup.loop] = pathway.gprob[0,:] 
        pathway.trackstateprob[maina.setup.loop] = pathway.gprob[:,0]
        pathway.trackgprob[maina.setup.loop] =  pathway.gprob
    #comm.Barrier()
    return


def updc( pathway, xi, xj, rpe ):
    import maina
#    from mpi4py import MPI
#
#    comm = MPI.COMM_WORLD
#    myrank =  comm.Get_rank()
    
    global setup

    rpetaupdt = np.abs( rpe ) * pathway.taupdt
#    rpetaupdt += 0.1 * pathway.taupdt

    
    if math.isnan( rpetaupdt ):
        print('test B')
        print rpe
        print abs(rpe)

#    i = xi.nonzero()[0][0]
#    j = xj.nonzero()[0][0]
#    rpetaupdt = rpe * pathway.taupdt


    if rpe < 0:
        xj = ( 1 - xj ) / ( pathway.M - 1 )
        #xj = -1 * xj

    #pathway.C = pathway.C + ( 1 - pathway.C ) * rpetaupdt
#    pathway.Ci[i] = pathway.Ci[i] + ( xi[i]  - pathway.Ci[i] ) * rpetaupdt
#    pathway.Cj[j] = pathway.Cj[j] + ( xj[j] - pathway.Cj[j] ) * rpetaupdt
#    pathway.Cij[i,j] = pathway.Cij[i,j] + ( xi[i] * np.transpose( xj[j] ) - pathway.Cij[i,j] ) * rpetaupdt
#    
    if maina.myrank == 3:
        epsilon =  0.0#pathway.taupdt
        pathway.Ci = pathway.Ci + ( xi  - pathway.Ci + epsilon) * rpetaupdt
        pathway.Cj = pathway.Cj + ( xj - pathway.Cj + epsilon ) * rpetaupdt
        pathway.Cij = pathway.Cij + ( xi * np.transpose( xj ) - pathway.Cij + epsilon*epsilon ) * rpetaupdt
    
    if maina.myrank == 2 or maina.myrank == 1:
        pathway.Ci = pathway.Ci + ( xi  - pathway.Ci ) * rpetaupdt
        pathway.Cj = pathway.Cj + ( xj - pathway.Cj  ) * rpetaupdt
        pathway.Cij = pathway.Cij + ( xi * np.transpose( xj ) - pathway.Cij ) * rpetaupdt
    
    return 
