# Supplementary material for: Optogenetic Stimulation in a Computational Model of the Basal Ganglia Biases Action Selection and Reward Prediction Error
Source: PLoS One. 2014 Mar 10;9(3):e90578. doi: 10.1371/journal.pone.0090578 (PMC3948624; doi:10.1371/journal.pone.0090578)
Supplement: File S1 — Python source files of the model and instructions on how to run it and to reproduce the results from the study. (ZIP) [file pone.0090578.s001.zip › fmain.py]

'''
Run %rep number of blocks of the simulation
set a state xi, then ask which action xj is selected given this state, then ask what reward is obtained by having done action xj in state xi, and finally calls the update function to update the weights of the connections in the different pathways, based on the difference between the rpedicted reward and the actual reward.
'''
def mainloop( N, M, dt, nrep, tmax ):
    #output loop
    # run a simulation with the given parameters until one of the exiit conditions
    # is attained: number of loops or xj selection success criteria 
    # can draw real time figures of the weights and averaged success
    import initnetwork, selection, reward, updates, support, numpy, time
    import maina
    
    global setup
    gloubi = 1   #number of unrewarded trials before a rewarded one, Nakahara set up
    xi = numpy.zeros( ( N, 1 ) )
    xj = numpy.zeros( ( M, 1 ) )
    treward = numpy.zeros( ( 2 ) )
    looptot = 0  #not reinitialised between repetitions
    mapp = 0
    output = numpy.zeros( ( maina.setup.size ) )
    successloop = numpy.empty((3))
    
    if maina.myrank == 0:
        initnetwork.initModl( N, M, maina.setup.taup, maina.setup.gain )
        tline = 0
        timeloop = time.time()
    if maina.myrank == 1:
        initnetwork.initModl( N, M, maina.setup.taup, maina.setup.gain )

    if maina.myrank == 2:
        initnetwork.initModl( N, M, maina.setup.taup, maina.setup.gain )

    if maina.myrank == 3:
        initnetwork.initModl( N, M, maina.setup.taup, maina.setup.gain )
          
    maina.comm.Barrier()
    
    for rep in range( 1 , nrep + 1 ):
        
        loop = 0   # reinitialized at the start of each repetitions
        if rep == 2 and maina.setup.step :
            tmaxf = maina.setup.tstep
#        elif rep == 3 and maina.setup.step: 
#            tmaxf = 2000
        else:
            tmaxf = tmax            
            display_loop = 0
        
        exiit = False  #while exiit condition
        #     mapp = round(M*rand())    # random selection of the 1 to 1 mapping, 
                            # stay the same until one of the exiit conditions is attained

        cnt = 0                   
        ## MAIN LOOP
        while not exiit:
            if maina.myrank == 0:
                xi = support.rndx01( N ) #xi = zeros(N,1) xi(1,1)=1 #random activation of 1 xi, input unit
                who = 1
                prob = 0.75
                if maina.setup.set_opto:
                    xi = support.makeone(N, who, prob)
#        
            maina.comm.Barrier()
            maina.comm.Bcast( xi, root=0 )    
            
            xj = selection.selModls( xi, maina.setup.seltype, looptot )    #selection of 1 xj, output unit, based on the xi activated
#             the last argument is to call different selection function within selmodls
#             1 prob random
#             2 krnd random
#             3 max
#             4 gibbs softmax
#            
#            xj = support.makeone(M, 1)

            if maina.myrank == 0:      
                rew, out, maina.setup.xij[looptot]  = reward.reward( xi, xj, mapp, maina.setup.storew, maina.setup.maxrew )
#                print xj, rew
                treward[1] = out
#                if mapp>0: # Nakahara PRN set up
#                    if cnt==gloubi:
#                        rew = 1
#                    else:
#                        rew =0
#                    cnt += 1
              
                treward[0] = rew
                if maina.setup.set_opto:
                    maina.setup.stm[0,0]= maina.setup.stm[0,1]
                    maina.setup.stm[0,1]= rew
                    maina.setup.stm[1,0]= maina.setup.stm[1,1]
                    maina.setup.stm[1,1]= xj.nonzero()[0][0]
  
            #if rep ==2
            #	rew =0
            maina.comm.Barrier()
            maina.comm.Bcast( treward, root=0 )
            rew = treward[0]
            if rep == 2 and maina.setup.step :
                rew = 0
            updates.updModls( xi, xj, rew, maina.myrank )

            
            if maina.myrank == 0:
#                print ('xi = ', xi, 'xj = ' ,xj,   'choice = ', out, 'rew= ',rew)
                #print 'rew = ', rew
                if maina.setup.set_opto:
                    if maina.setup.is_opto[0]==1:
                        maina.setup.is_opto[0]=0

                output[looptot] = out
                maina.setup.srew[looptot] = rew ##PRA
                if maina.setup.show_figtemp:
                    if mapp>0:                     # Nakahara PRN set up
                        if cnt==gloubi+3:
    #                        maina.setup.tempsave[0]= maina.setup.predplot[looptot]
    #                        maina.setup.tempsave[1]= maina.setup.rpeplot[looptot]
                            maina.setup.tempsave2[0:M]=maina.setup.pj
                            maina.setup.tempsave2[M:M+2]= [xj.nonzero()[0][0], rew]
                    maina.setup.tempsave[looptot,0:M]=maina.setup.pj
                    maina.setup.tempsave[looptot,M:M+2]= [xj.nonzero()[0][0], rew]
                    #if numpy.mod(loop,10)==0:
                        #print loop
            maina.comm.Barrier()
            maina.comm.Bcast(maina.setup.is_opto, root=0)
            
            if maina.setup.show_figtemp:
                if maina.myrank == 1:
                    maina.setup.monitorgo[looptot] = maina.setup.modls[0].do.Wij[0, :] 
                    maina.setup.monitorgow[:, looptot] = numpy.transpose( maina.setup.modls[0].do.Bj )
                    maina.setup.nonitorgo[looptot] = maina.setup.modls[0].do.Wij[:, 0]
                if maina.myrank == 2:
                    maina.setup.monitornogo[looptot] = maina.setup.modls[0].no.Wij[0, :] 
                    maina.setup.monitornogow[:, looptot] = numpy.transpose( maina.setup.modls[0].no.Bj )
                    maina.setup.nonitornogo[looptot] = maina.setup.modls[0].no.Wij[:, 0] 

                if maina.myrank == 3:
                    maina.setup.monitorwp[looptot] = numpy.transpose( maina.setup.modls[0].rw.Wij[:, 0] ) 
                    maina.setup.monitorwn[looptot] = numpy.transpose( maina.setup.modls[0].rw.Wij[:, 1] )
                    maina.setup.rwbias[:, looptot] = numpy.transpose( maina.setup.modls[0].rw.Bj )
               
            #maina.setup.rwbias = numpy.hstack( ( maina.setup.rwbias , maina.setup.modls[1].rwPrj.Bj ) )  ##PRA
          
          
            # OPTO SIM # counts only relevant trials
            if maina.setup.set_opto and xi.nonzero()[0][0]== 0:
                looptot += 1
                loop += 1
#                print 'loop ', loop
            else:
                looptot += 1
                loop += 1
            maina.setup.loop = looptot
            # exiit conditions test
            if ( loop >= 10 ):
                tline = sum( output[looptot - 10:] ) #sum( output[(numpy.size(output,axis=0)-9):, 0] ) #sum( output[-9:,0] )
                exiit = ( tline > 19.5  or loop >= tmaxf )
                if ( tline > 9.5 ):
                    maina.setup.count += 1
                    if display_loop == 0:	## used for temp data
                        if rep ==1:
                            successloop[0]=loop
                        if rep == 2:
                            successloop[1]=loop
                        if rep == 3:
                            successloop[2] = loop
                        display_loop = 1
                        #print loop, tmaxf
#                        if rep == 1:
#                            maina.setup.tempsave[0] = loop
#                        elif rep == 2:
#                            maina.setup.tempsave[1] = loop
#                        elif rep == 3:
#                            maina.setup.tempsave[2] = loop    
                if exiit and maina.myrank == 0:
                    maina.setup.timetable[rep] = time.time() - timeloop


        # Circular Mapping
#        mapp = ( mapp % M ) + 1
        # Reversal learning
        mapp = mapp +1
        mapp = ( mapp % 2 )
#        
#        mapp = mapp +1

        if maina.myrank == 0:
            maina.setup.loopmain.append( loop )

            
    return output, successloop[0], successloop[1], successloop[2]
