# Supplementary material for: Optogenetic Stimulation in a Computational Model of the Basal Ganglia Biases Action Selection and Reward Prediction Error
Source: PLoS One. 2014 Mar 10;9(3):e90578. doi: 10.1371/journal.pone.0090578 (PMC3948624; doi:10.1371/journal.pone.0090578)
Supplement: File S1 — Python source files of the model and instructions on how to run it and to reproduce the results from the study. (ZIP) [file pone.0090578.s001.zip › initnetwork.py]

'''
Created on Aug 29, 2011
Creates the network , where each rank gets a subpart of the whole network, and its associated set of weights, parameters and recording arrays.
@author: pierre berthet
'''
import numpy

global Network

class Network:

    def __init__( self, n, m, taup, gain ):
        import maina

        global setup
        self.n = n
        self.m = m
        self.gain = gain
        
        if maina.myrank == 1:
            self.do = connections( n, m, taup )
            if maina.setup.show_fig1:
                self.entrd1 = numpy.empty( ( maina.setup.size ) )
            self.D1 = numpy.empty( m )
            
        if maina.myrank == 2:
            self.no = connections( n, m, taup )
            if maina.setup.show_fig1:
                self.entrd2 = numpy.empty( ( maina.setup.size ) )
            self.D2 = numpy.empty( m )
            
        if maina.myrank == 3:
            if ( maina.setup.crknst == 2 ):
                self.rw = connections( n * m, 2, taup )
            elif maina.setup.crknst == 1:
                self.rw = connections( m, 2, taup )
            else:
                self.rw = connections( n, 2, taup )

        if maina.myrank == 0:    
            self.prew = 0
            self.nprew = 0
            self.prewarray = numpy.empty(( 4, maina.setup.size ))
            self.store_opto = numpy.empty(( 5, maina.setup.size ))
            self.rew = 0
            self.D1 = numpy.empty( m )
            self.D2 = numpy.empty( m )
           
            
            
    #        if exist('modls')
    #            modls = [ modls {modl} ]
    #        else
    #            modls = [{modl}]

global connections
class connections:
    global setup
    def __init__( self, N, M, taup):
        import maina, callmpi
        

        self.N = N
        self.M = M
        self.taupdt = maina.setup.dt / taup
        self.taup = maina.setup.dt / taup
        self.Ci = 1.0 / N * numpy.ones( ( N, 1 ) )
        self.Cj = 1.0 / M * numpy.ones( ( M, 1 ) )
        self.Cij = 1.0 / ( N * M ) * numpy.ones( ( N, M ) )
        self.Bj = ( 1.0 / M )*numpy.ones( ( M, 1 ) )
        self.Wij = ( 1.0 /( N * M ) )*numpy.ones( ( N, M ) )
        
        if maina.setup.show_fig1:
            self.gprob = numpy.kron(numpy.ones( ( self.N, 1) ), numpy.transpose( self.Bj ) ) + self.Wij
            self.trackactionprob = numpy.zeros( ( maina.setup.size, M ) )
            self.trackstateprob = numpy.zeros( (  maina.setup.size , N ) )
            self.trackgprob = {}
            
        if maina.setup.set_opto:
            self.wdyn = numpy.zeros((5,maina.setup.size))
            #self.wdyn1 = numpy.zeros((5,maina.setup.size))
        
        callmpi.updbw( self )


def initModl( n, m, taup, gain ):
    import maina
    global setup
    global net
    
    net = Network( n, m, taup, gain )
    maina.setup.modls.append( net )

    #    if exist('setup.modls'):
    #        setup.modls = numpy.hstack(( modls, net))
    #    else:
    #        modls = [net]
        
    return
