# Supplementary material for: Optogenetic Stimulation in a Computational Model of the Basal Ganglia Biases Action Selection and Reward Prediction Error
Source: PLoS One. 2014 Mar 10;9(3):e90578. doi: 10.1371/journal.pone.0090578 (PMC3948624; doi:10.1371/journal.pone.0090578)
Supplement: File S1 — Python source files of the model and instructions on how to run it and to reproduce the results from the study. (ZIP) [file pone.0090578.s001.zip › maina.py]

'''
Created on Sep 7, 2011
Main function call for the Abstract Basal Ganglia model. This file initializes parameters in a support class, and then call the mainloop in fmain.
Once mainloop is finished, selected figures are computed and displayed.
@author: pierre berthet
         berthet@kth.se
mpiexec -n 4 python maincall.py
'''

import scipy.stats.stats as st, scipy.optimize as opt, numpy as np, time, support, fmain
from matplotlib import pylab, pyplot
import matplotlib
from mpl_toolkits.axes_grid.axislines import SubplotZero
from mpi4py import MPI
import pickle
#from IPython.parallel import Client

##############################
##                          ##
##        4 processes       ##
##        0 = master        ##
##        1 = D1            ##
##        2 = D2            ##
##        3 = RP      	    ##
##                          ##
##############################

comm = MPI.COMM_WORLD
myrank =  comm.Get_rank()

def main():
    global setup     	# parameters and recording arrays
    setup = support.store()
    
    
    if myrank == 0:         
        tinit = time.time()
        print( 'Simulation starts' )
   
    # CONFIG
    tmax = 200		    # Number of trials per block
    nrep = 25           # Number of blocks
    N   = 5         	# Number of states
    M   = 3             # Number of actions
    y   = 10            # Number of repetitions of the whole scenario, new setup each time
    scen = 1            # Number of simulations (used to get statistics)
    
    
    taup = 6.0       # decay time constant
    gain = 1.0       # 32
    gainsel = 2.0    # parameter for the stochastic selection, in selModls
    seltype = 4      # selection type for the actor (-1- additive probabilistic random -2- krnd random -3- only MAX  -4- SoftMax -5- true prob random)
    storew = 75      # probability of reward occurrence for a correct choice
    dt = 1.0
	
	
    crknst = 2  # knowledge of the critic about the environment to predict the value of the reward.
                # 2 = critic knows both the state and the action selected 
                # 1 = critic knows only the action selected
                # 0 = critic knows only the state
    selecr = 0  # Types of combination of the pathways in the selection, could be based only on the state, or state/action
                # 0 = actor
                # 1 = critic
                # 2 = actor + critic
    
    #OPTO SIM	            # Value specific for the optogenetic simulation.
                            # We simulate the fact that left hemisphere controls right hemibody i.e. D1L + 0.5 will increase chance of selecting RIGHT##

    set_opto = True 	    # Set optogenetic simulation
    opto_loc    = "D1L"     # localisation of the stimulation in striatum. values can be "D1L", "D1R", "D2L" or "D2R"
    opto_i      = 0.5       # intensity
    stim_prob	= 0.06		# probability of occurrence of a stimulation for each trial 
    set_opto_reward = True  # stimulation impacts also the reward prediction
    opto_ir		= 0.5		# intensity of the stimulation on RP
    action_dependent = True # True: stimulation of RP only occurs for a specific action. False: stimulation of RP occurs independently of the selection. 
    
    step = False  # not relevant, boolean, tells if a rep will be of a different length
    tstep = 10    # not relevant, length of the different rep
    maxrew = 1
    
    isi = 100       #Trace model, not used 
    delay = 30.0    #Trace model, not used
    krnd = 0.1
    
    start = 10
    finish = 10
    
    #### FIGURES PARAM #####
    show_multi_fig = False
    show_opto = True           # Show the figures relevant to optogenetic simulation
    show_end_state = False
    show_temp_fig = False
    
    fontsz = 14     # fontsize for the figures
    #timestep
    count = 0
    iniloop = 10
    rewrpe = 0.1   # not used
    
    temp = []
    autosave = 0    # not used, 1 = save the figures individually, with name = fignumber, n, m , nrep, rew, ...
    
    c = 1
    
    
    
    simsize = 0
    if not( step ):
        tstep = 0
        simsize = nrep * tmax
    else:
        simsize = ( nrep - 1 ) * tmax + tstep
    # Initialisation
    setup.setp( N, M, taup, isi, delay, gain, gainsel, seltype, dt, krnd, count, storew, maxrew, set_opto, show_multi_fig, show_temp_fig )
    setup.createstorage( simsize , crknst, step, tstep, selecr, nrep, myrank, opto_loc, opto_i,stim_prob, opto_ir, set_opto_reward, action_dependent )
    
    if myrank ==0:
        graph = np.zeros( ( N, M ) )
        tic = time.time()
        setup.timetable[0] = time.time() - tinit
        xij = np.zeros((simsize,y))
        
        if crknst != 2 and selecr == 1:
            print( 'trouble trouble' )
        
        storsucc = np.zeros( ( simsize, y ) )
        ## STORAGE TEMP FIGURES
        ##
        #    1 = mean
        #    2 = error
        
        mysave = np.empty((scen, y))     #store average success of each y run for each scen
        ysave = np.empty((y))            #store average success of each y run    
        avgstat = np.empty( ( simsize, y ) )
        avgstat2 = np.empty( ( simsize, y ) )
        bigstat = np.empty( ( y ) )
        bigstat2 = np.empty( ( y ) )
        hugestat = np.empty( ( scen ) )
        hugestat2 = np.empty( ( scen ) )
        setup.rwd = support.setnarmrwd(M)
        
        nakarpe = np.zeros((simsize*y,M+2))    #logpj
        nakapred = np.zeros((y,M+2))   #pj
        
        if set_opto:            # arrays to store simulation history
            r00 = np.empty(y)
            r01 = np.empty(y)
            r10 = np.empty(y)
            r11 = np.empty(y)
            r00c = np.empty(y)
            r01c = np.empty(y)
            r10c = np.empty(y)
            r11c = np.empty(y)
            l00 = np.empty(y)
            l01 = np.empty(y)
            l10 = np.empty(y)
            l11 = np.empty(y)
            l00c = np.empty(y)
            l01c = np.empty(y)
            l10c = np.empty(y)
            l11c = np.empty(y)
            
            ro00 = np.empty(y)
            ro01 = np.empty(y)
            ro10 = np.empty(y)
            ro11 = np.empty(y)
            ro00c = np.empty(y)
            ro01c = np.empty(y)
            ro10c = np.empty(y)
            ro11c = np.empty(y)
            lo00 = np.empty(y)
            lo01 = np.empty(y)
            lo10 = np.empty(y)
            lo11 = np.empty(y)
            lo00c = np.empty(y)
            lo01c = np.empty(y)
            lo10c = np.empty(y)
            lo11c = np.empty(y)
        
        if show_opto:
            ### OPTO SIM ####
            multipleruntai = 1.0*np.zeros((16,y))
            
            figure4anoA1 = np.zeros((y,10))
            figure4anoA2 = np.zeros((y,10))
            figure4aoptoA1 = np.zeros((y,10))
            figure4aoptoA2 = np.zeros((y,10))
            figure4anoA1_std = np.zeros((y,10))
            figure4anoA2_std = np.zeros((y,10))
            figure4aoptoA1_std = np.zeros((y,10))
            figure4aoptoA2_std = np.zeros((y,10))

    
    if myrank == 1 or myrank == 2 :
        tempsave = np.zeros( ( y ) )
	#array used for extinction
    arraytemp = np.empty( ( y ) )
    arraytemp2 = np.empty( ( y ) )
    arraytemp3 = np.empty( ( y ) )
        
    ##############################
    ##
    ## MAIN LOOP
    ##
    ##############################
    
    for i in range( 1 , scen + 1 ):
        #print ('\ntotal = #s\n current =', num2str(N*M))
        if myrank == 0:
            print 'run for reward prob = ', storew
            storsucc = np.zeros( ( simsize, y ) )
    
        for j in range( 0 , y ):
            #modls = {}
            
            comm.Barrier()
            (rewss, arraytemp[j], arraytemp2[j], arraytemp3[j]) = fmain.mainloop( N, M, dt, nrep, tmax )            
            
            if myrank == 0:
                ysave[j]=np.average(rewss)
                xij[:,j] = setup.xij
                c = c + 1
                storsucc[:, j] = rewss
                for h in range( 1, int( simsize ) ):
                    avgstat[h, j] = ( avgstat[h - 1, j] * ( h - 1 ) + rewss[h] ) / h
                    avgstat2[h, j] = avgstat2[h - 1, j] + rewss[h] / simsize
                if show_temp_fig:
                    nakapred[j] = setup.tempsave2
                    nakarpe[j*simsize:(j+1)*simsize,:] = setup.tempsave
                
                if show_opto:
                    ### OPTO SIM Figure 4 multiple run#####
                    sorteda = setup.no[np.argsort(setup.no[0:setup.countno,0])]            
                    sortedoptoa = setup.opto[np.argsort(setup.opto[0:setup.countopto,0])]
                    sorteda[:,M] = 1-sorteda[:,M]
                    sortedoptoa[:,M] = 1-sortedoptoa[:,M]
                    part = int(np.size(sorteda[:,0]) / 10)
                    distriba = np.zeros((2,10))
                    partopto = int( setup.countopto / 10)
                    distriboptoa = np.zeros((2,10))
                    for ix in range(0, 10):                    
                        distriba[0,ix] = sum(sorteda[(ix*part):(((ix+1)*part)),0])/part
                        distriba[1,ix] = sum(sorteda[(ix*part):(((ix+1)*part)),M])/part
                        distriboptoa[0,ix] = sum(sortedoptoa[(ix*partopto):(((ix+1)*partopto)),0])/partopto
                        distriboptoa[1,ix] = sum(sortedoptoa[(ix*partopto):(((ix+1)*partopto)),M])/partopto
                    figure4anoA1[j,:] = distriba[0,:]
         	    figure4anoA2[j,:] = distriba[1,:]
                    figure4aoptoA1[j,:] = distriboptoa[0,:]
                    figure4aoptoA2[j,:] = distriboptoa[1,:]
                if set_opto:
                    r00[j] = setup.right_00
                    r00c[j] = setup.count_r_00
                    r01[j] = setup.right_01
                    r01c[j] = setup.count_r_01
                    r10[j] = setup.right_10
                    r10c[j] = setup.count_r_10
                    r11[j] = setup.right_11
                    r11c[j] = setup.count_r_11
                    l00[j] = setup.left_00
                    l00c[j] = setup.count_l_00
                    l01[j] = setup.left_01
                    l01c[j] = setup.count_l_01
                    l10[j] = setup.left_10
                    l10c[j] = setup.count_l_10
                    l11[j] = setup.left_11
                    l11c[j] = setup.count_l_11

                    ro00[j] = setup.right_opto_00
                    ro00c[j] = setup.count_r_opto_00
                    ro01[j] = setup.right_opto_01
                    ro01c[j] = setup.count_r_opto_01
                    ro10[j] = setup.right_opto_10
                    ro10c[j] = setup.count_r_opto_10
                    ro11[j] = setup.right_opto_11
                    ro11c[j] = setup.count_r_opto_11
                    lo00[j] = setup.left_opto_00
                    lo00c[j] = setup.count_l_opto_00
                    lo01[j] = setup.left_opto_01
                    lo01c[j] = setup.count_l_opto_01
                    lo10[j] = setup.left_opto_10
                    lo10c[j] = setup.count_l_opto_10
                    lo11[j] = setup.left_opto_11
                    lo11c[j] = setup.count_l_opto_11


                  
            
            if show_temp_fig:    
                if myrank == 1: 
                    tempsave[j] = sum( setup.modls[0].entrd1 ) / simsize
                if myrank == 2:
                    tempsave[j] = sum( setup.modls[0].entrd2 ) / simsize
            
            if j+1 < y:
                setup = support.store()
                setup.setp( N, M, taup, isi, delay, gain, gainsel, seltype, dt, krnd, count, storew, maxrew, set_opto,show_multi_fig,show_temp_fig )
    		setup.createstorage( simsize , crknst, step, tstep, selecr, nrep, myrank, opto_loc, opto_i,stim_prob, opto_ir, set_opto_reward, action_dependent )
            
            if myrank == 0:       
                print "Set ", j+1, " / ", y, " done"
                setup.rwd = support.setnarmrwd(M)
                
        if i<scen:
                setup = support.store()
                setup.setp( N, M, taup, isi, delay, gain, gainsel, seltype, dt, krnd, count, storew, maxrew, set_opto, show_multi_fig,show_temp_fig )
    		setup.createstorage( simsize , crknst, step, tstep, selecr, nrep, myrank, opto_loc, opto_i,stim_prob, opto_ir, set_opto_reward, action_dependent )
        storew -= 10
           
        if myrank == 0:       
            print "Take ", i, " / ", scen, " done"
            print 'ysave:' , ysave
            mysave[(i-1),:]=ysave
            hugestat[i - 1] = np.average( storsucc )
            hugestat2[i - 1] = np.average( np.std( avgstat2 ) / np.sqrt( y - 1 ) )   ### adapted from scipy stderr, check correct
    
    ###########
    ###########            PICKLE
    #############
    if set_opto:
        if myrank == 1:
            pickle.dump(setup.modls[0].do.wdyn, open('../temp/wdo.txt', 'wb'))   
        if myrank == 2:
            pickle.dump(setup.modls[0].no.wdyn, open('../temp/wno.txt', 'wb'))   
        if myrank == 3:
            pickle.dump(setup.modls[0].rw.wdyn, open('../temp/wrw.txt', 'wb'))  
      
    if myrank == 0:
        telapsed = time.time() - tic
        print telapsed
        print( '\n successful learning = %i' % setup.count )
        avsucc = np.zeros( ( y ) )
        for x in range( 0, y ):
            avsucc[x] = sum( storsucc[:, x] ) / simsize
            bigstat[x] = avgstat2[simsize - 1, x]
            bigstat2[x] = np.std( ( avgstat2[:, x] ) ) / np.sqrt( simsize - 1 )
        
        errorxij = np.zeros((simsize))
        for x in range( 0, int(simsize) ):
            errorxij[x] = np.std( xij[x,:] ) / np.sqrt( y - 1 )
#            print 'mean', sum(xij[x,:])/y, 'std dev' , np.std( xij[x,:] ), 'std err mean' , errorxij[x]
            xij[x,0]= sum(xij[x,:])/y
        xij = xij[:,0]
        
        if show_temp_fig:
            leng=np.size(nakarpe[:,2])
            nonzero=np.count_nonzero(nakarpe[:,M])
            actionratio = np.zeros(nonzero)
            actionratio2 = np.zeros(nonzero)
            actionratio3 = np.zeros(leng-nonzero)
            actionratio4 = np.zeros(leng-nonzero)
            print 'count', nonzero, 'size', leng
            
            dumi = 0
            dumi2 = 0
            for i in range(0, np.size(nakarpe[:,0])):
                if nakarpe[i,2]==1:
    #                if (nakarpe[i,0]+nakarpe[i,1])==0:
    #                    print 'TROUBLE TROUBLE'
    #                else: print 'fine'
                    actionratio[dumi]=nakarpe[i,0]/(nakarpe[i,0]+nakarpe[i,1])
                    actionratio2[dumi]=nakarpe[i,1]/(nakarpe[i,0]+nakarpe[i,1])
                    dumi =dumi+1
                else:
                    actionratio3[dumi2]=nakarpe[i,0]/(nakarpe[i,0]+nakarpe[i,1])
                    actionratio4[dumi2]=nakarpe[i,1]/(nakarpe[i,0]+nakarpe[i,1])
                    dumi2=dumi2+1
            actionratio = actionratio/ sum(actionratio)    
            
            aleft = np.zeros((nonzero,2))
            aright = np.zeros((leng-nonzero,2))
            
            ileft=0
            iright=0
            for i in range(0,len(nakarpe)):            
                if nakarpe[i,2]==1:
                    aleft[ileft,:]=nakarpe[i,0:1]
                    ileft=ileft+1
                else:
                    aright[iright,:]=nakarpe[i,0:1]
                    iright=iright+1


        if set_opto and show_opto:
            
   
            print 'OPTO SIM'
    #        print actionratio
            
            sorteda = setup.no[np.argsort(setup.no[0:setup.countno,0])]
            sortedb = setup.no[np.argsort(setup.no[0:setup.countno,1])]
            
            sortedoptoa = setup.opto[np.argsort(setup.opto[0:setup.countopto,0])]
            sortedoptob = setup.opto[np.argsort(setup.opto[0:setup.countopto,1])]
            
            sorteda[:,M] = 1-sorteda[:,M]
            sortedb[:,M] = 1-sortedb[:,M]
            sortedoptoa[:,M] = 1-sortedoptoa[:,M]
            sortedoptob[:,M] = 1-sortedoptob[:,M]
            print "<<<>>>"
            print "count opto", setup.countopto
            
            pickle.dump(figure4anoA1, open('../temp/distriba.txt', 'wb'))
            pickle.dump(figure4anoA2, open('../temp/distribb.txt', 'wb'))
            pickle.dump(figure4aoptoA1, open('../temp/distriboptoa.txt', 'wb'))
            pickle.dump(figure4aoptoA2, open('../temp/distriboptob.txt', 'wb'))
            
            pickle.dump(sorteda, open('../temp/sorteda.txt', 'wb'))
            pickle.dump(sortedoptoa, open('../temp/sortedoptoa.txt', 'wb'))
            
            part = int(np.size(sorteda[:,0]) / 10)
            distriba = np.zeros((2,10))
            distribb = np.zeros((2,10))
            distriba_std = np.zeros((2,10))
            distribb_std = np.zeros((2,10))
            
            partopto = int( setup.countopto / 10)
            distriboptoa = np.zeros((2,10))
            distriboptob = np.zeros((2,10))
            distriboptoa_std = np.zeros((2,10))
            distriboptob_std = np.zeros((2,10))
            
            
            for i in range(0, 10):
                
                distriba[0,i] = sum(sorteda[(i*part):(((i+1)*part)),0])/part
                distriba_std[0,i] = st.sem(sorteda[(i*part):(((i+1)*part)),0])
                distriba[1,i] = sum(sorteda[(i*part):(((i+1)*part)),M])/part
                distriba_std[1,i] = st.sem(sorteda[(i*part):(((i+1)*part)),M])
                distribb[0,i] = sum(sortedb[(i*part):(((i+1)*part)),1])/part
                distribb_std[0,i] = st.sem(sortedb[(i*part):(((i+1)*part)),0])
                distribb[1,i] = sum(sortedb[(i*part):(((i+1)*part)),M])/part
                distribb_std[1,i] = st.sem(sortedb[(i*part):(((i+1)*part)),M])
                
                distriboptoa[0,i] = sum(sortedoptoa[(i*partopto):(((i+1)*partopto)),0])/partopto
                distriboptoa_std[0,i] = st.sem(sortedoptoa[(i*partopto):(((i+1)*partopto)),0])
                
                distriboptoa[1,i] = sum(sortedoptoa[(i*partopto):(((i+1)*partopto)),M])/partopto
                distriboptoa_std[1,i] = st.sem(sortedoptoa[(i*partopto):(((i+1)*partopto)),M])
                
                distriboptob[0,i] = sum(sortedoptob[(i*partopto):(((i+1)*partopto)),1])/partopto
                distriboptob_std[0,i] = st.sem(sortedoptob[(i*partopto):(((i+1)*partopto)),0])
                
                distriboptob[1,i] = sum(sortedoptob[(i*partopto):(((i+1)*partopto)),M])/partopto
                distriboptob_std[1,i] = st.sem(sortedoptob[(i*partopto):(((i+1)*partopto)),M])
                
                
            
            print "NORMAL A", np.size(distriba)
            print distriba
            print "NORMAL B", np.size(distribb)
            print distribb
            print "OPTO A", np.size(distriboptoa)
            print distriboptoa
            print "OPTO B", np.size(distriboptob)
            print distriboptob
            
            
            
            setup.right_00 = 1 - ( setup.right_00 / setup.count_r_00 )
            setup.right_10 = 1 - ( setup.right_10 / setup.count_r_10 )
            setup.right_01 = 1 - ( setup.right_01 / setup.count_r_01 )
            setup.right_11 = 1 - ( setup.right_11 / setup.count_r_11 )
            setup.right_opto_00 = 1 - ( setup.right_opto_00 / setup.count_r_opto_00 )
            setup.right_opto_10 = 1 - ( setup.right_opto_10 / setup.count_r_opto_10 )
            setup.right_opto_01 = 1 - ( setup.right_opto_01 / setup.count_r_opto_01 )
            setup.right_opto_11 = 1 - ( setup.right_opto_11 / setup.count_r_opto_11 )
            setup.left_00 = 1 - ( setup.left_00 / setup.count_l_00 )
            setup.left_10 = 1 - ( setup.left_10 / setup.count_l_10 )
            setup.left_01 = 1 - ( setup.left_01 / setup.count_l_01 )
            setup.left_11 = 1 - ( setup.left_11 / setup.count_l_11 )
            setup.left_opto_00 = 1 - ( setup.left_opto_00 / setup.count_l_opto_00 )
            setup.left_opto_10 = 1 - ( setup.left_opto_10 / setup.count_l_opto_10 )
            setup.left_opto_01 = 1 - ( setup.left_opto_01 / setup.count_l_opto_01 )
            setup.left_opto_11 = 1 - ( setup.left_opto_11 / setup.count_l_opto_11 )
            
            ###################################################################################################################################################
            #                                                                    PICKLE
            
            pickle.dump(r00, open('../temp/r00.txt', 'wb'))
            pickle.dump(r01, open('../temp/r01.txt', 'wb'))
            pickle.dump(r10, open('../temp/r10.txt', 'wb'))
            pickle.dump(r11, open('../temp/r11.txt', 'wb'))
            pickle.dump(l00, open('../temp/l00.txt', 'wb'))
            pickle.dump(l01, open('../temp/l01.txt', 'wb'))
            pickle.dump(l10, open('../temp/l10.txt', 'wb'))
            pickle.dump(l11, open('../temp/l11.txt', 'wb'))
            pickle.dump(ro00, open('../temp/ro00.txt', 'wb'))
            pickle.dump(ro01, open('../temp/ro01.txt', 'wb'))
            pickle.dump(ro10, open('../temp/ro10.txt', 'wb'))
            pickle.dump(ro11, open('../temp/ro11.txt', 'wb'))
            pickle.dump(lo00, open('../temp/lo00.txt', 'wb'))
            pickle.dump(lo01, open('../temp/lo01.txt', 'wb'))
            pickle.dump(lo10, open('../temp/lo10.txt', 'wb'))
            pickle.dump(lo11, open('../temp/lo11.txt', 'wb'))
            
            
            pickle.dump([r00c,r01c,r10c,r11c, l00c, l01c, l10c,l11c, ro00c, ro01c, ro10c, ro11c, lo00c,lo01c, lo10c, lo11c], open('../temp/count.txt', 'wb'))
            
            pickle.dump(setup.modls[0].store_opto, open('../temp/store_opto.txt','wb'))
            
            for i in range(0,y):
                r00[i] = 1 - (r00[i])/(r00c[i])
                r01[i] = 1 - (r01[i])/(r01c[i])
                r10[i] = 1 - (r10[i])/(r10c[i])
                r11[i] = 1 - (r11[i])/(r11c[i])
                l00[i] = 1 - (l00[i])/(l00c[i])
                l01[i] = 1 - (l01[i])/(l01c[i])
                l10[i] = 1 - (l10[i])/(l10c[i])
                l11[i] = 1 - (l11[i])/(l11c[i])
                
                ro00[i] = 1 - (ro00[i])/(ro00c[i])
                ro01[i] = 1 - (ro01[i])/(ro01c[i])
                ro10[i] = 1 - (ro10[i])/(ro10c[i])
                ro11[i] = 1 - (ro11[i])/(ro11c[i])
                lo00[i] = 1 - (lo00[i])/(lo00c[i])
                lo01[i] = 1 - (lo01[i])/(lo01c[i])
                lo10[i] = 1 - (lo10[i])/(lo10c[i])
                lo11[i] = 1 - (lo11[i])/(lo11c[i])
            
            right00 = sum(r00[:])/y
            right01 = sum(r01[:])/y
            right10 = sum(r10[:])/y
            right11 = sum(r11[:])/y
            left00 = sum(l00[:])/y
            left01 = sum(l01[:])/y
            left10 = sum(l10[:])/y
            left11 = sum(l11[:])/y
            
            righto00 = sum(ro00[:])/y
            righto01 = sum(ro01[:])/y
            righto10 = sum(ro10[:])/y
            righto11 = sum(ro11[:])/y
            lefto00 = sum(lo00[:])/y
            lefto01 = sum(lo01[:])/y
            lefto10 = sum(lo10[:])/y
            lefto11 = sum(lo11[:])/y
            
            right00sem = np.std(r00)
            right01sem = np.std(r01)
            right10sem = np.std(r10)
            right11sem = np.std(r11)
            left00sem = np.std(l00)
            left01sem = np.std(l01)
            left10sem = np.std(l10)
            left11sem = np.std(l11)
            
            righto00sem = np.std(r00)
            righto01sem = np.std(r01)
            righto10sem = np.std(r10)
            righto11sem = np.std(r11)
            lefto00sem = np.std(l00)
            lefto01sem = np.std(l01)
            lefto10sem = np.std(l10)
            lefto11sem = np.std(l11)
            
            
            
            print "right_00", right00
            print "left_01", left01
            print "right_opto_11", righto11


     
        print 'hugestats avg'
        for xx in range( 0, scen ):
            print hugestat[xx]
        print 'hugestats stderr'
        for xx in range( 0, scen ):
            print hugestat2[xx]
        
        
                ##########################################################
                ##                                                      ##
                ##                      FIGURES                         ##
                ##                                                      ##
                ##########################################################

    comm.Barrier()          
    figures = np.zeros((2))
    if myrank == 0:
        print( 'Would you like to see the figures?' )
        mastersays = raw_input()
        if mastersays == 'yes' or mastersays == 'y' or mastersays[0] == 'y':
            timecomputefigtodisplay = time.time()
            figures[0]=1
    comm.Barrier()
    comm.Bcast(figures, root =0)
    
    # Figures text font and size. Affects all figures
    font = {'family' : 'sans-serif',
        'weight' : 'medium',
        'size'   : fontsz}
    matplotlib.rc('font', **font)
    
    if figures[0]:
        pylab.rc("axes", linewidth=2.0)
        pylab.rc("lines", markeredgewidth=2.0)
#        pylab.rc("font", size=14.0)
        
        if show_multi_fig:
         
            
                ## Figures preparations
            if myrank == 1:
                homeoprob = np.zeros( ( simsize, 4 ) )
                homeo1 = np.zeros( ( simsize ) )
                homeo1b = np.zeros( ( simsize ) )
                homeo1in = np.zeros( ( simsize ) )
                for tt in range( 0, np.int( simsize ) ):
                    homeo1[tt] = np.sum( setup.monitorgo[tt, ] )        # D1 out weights
                    homeo1b[tt] = np.sum( setup.monitorgow[:, tt] )      # D1 bias
                    homeo1in[tt] = np.sum( setup.nonitorgo[tt, ] )       # D1 in weights
                minmax = np.empty((2))
                minmaxb = np.empty((2))
                comm.Recv(minmaxb, source=2, tag=0, status=None)
                minmaxb[0] = min( np.min(homeo1), np.min(homeo1b), np.min(homeo1in), minmaxb[0] ) - 0.1
                minmaxb[1] = max( np.max(homeo1), np.max(homeo1b), np.max(homeo1in), minmaxb[1] ) + 0.1
                comm.Isend(minmaxb, dest=2, tag=0)
                comm.Recv(minmax, source=2, tag=0, status=None)
                minmax[0] = min( np.min( setup.monitorgo ) , np.min( setup.nonitorgo ), minmax[0] ) - 0.1
                minmax[1] = max( np.max( setup.monitorgo ) , np.max( setup.nonitorgo ), minmax[1] ) + 0.1
                comm.Isend(minmax, dest=2, tag=0)
                mini = minmax[0] 
                maxi = minmax[1] 
                minib = minmaxb[0] 
                maxib = minmaxb[1] 
                
            if myrank == 2:
                homeo2 = np.zeros( ( simsize ) )
                homeo2b = np.zeros( ( simsize ) )
                homeo2in = np.zeros( ( simsize ) )
                for tt in range( 0, np.int( simsize ) ):
                    homeo2[tt] = np.sum( setup.monitornogo[tt, ] )      # D2 out weights
                    homeo2b[tt] = np.sum( setup.monitornogow[:, tt] )    # D2 bias
                    homeo2in[tt] = np.sum( setup.nonitornogo[tt, ] )     # D2 in weights
                minmaxb = np.empty((2))
                minmax = np.empty((2))
                minmaxb[0] = min(np.min(homeo2), np.min(homeo2in), np.min(homeo2b ))
                minmaxb[1] = max(np.max(homeo2), np.max(homeo2in), np.max(homeo2b ))    
                comm.Isend(minmaxb, dest=1, tag=0)
                comm.Recv(minmaxb, source=1, tag=0, status=None)
                minmax[0] = min( np.min( setup.monitornogo ) , np.min( setup.nonitornogo ))
                minmax[1] = max( np.max( setup.monitornogo ) , np.max( setup.nonitornogo ))
                comm.Isend(minmax, dest=1, tag=0)
                minib = minmaxb[0] 
                maxib = minmaxb[1] 
                comm.Recv(minmax, source=1, tag=0, status=None)
                mini = minmax[0] 
                maxi = minmax[1]
                
    
                #print setup.monitorgo[1,:]
            
                #stt = np.size(srew,1) 
                #print len( setup.srew )
                
    #                homeoprob[tt, 0] = np.sum( setup.modls[0].do.trackactionprob[tt] )
    #                homeoprob[tt, 1] = np.sum( setup.modls[0].do.trackstateprob[tt] )
    #                homeoprob[tt, 2] = np.sum( setup.modls[0].no.trackactionprob[tt] )
    #                homeoprob[tt, 3] = np.sum( setup.modls[0].no.trackstateprob[tt] )
                
                
                #homeo1 = np.hstack( ( homeo1, homeo1n ) )  ##PRA
                #homeo2 = np.hstack( ( homeo2, homeo2n ) )  ##PRA
            if myrank == 0:
                print ( sum( rewss ) / len( rewss ) )
                
                prop = np.empty( ( simsize, 2 ) )
                prop[:, 0] = np.transpose( rewss )
                prop[:, 1] = np.transpose( setup.srew )
                   
#                font_manager.FontProperties.set_size(font_manager.FontProperties.get_file(self), 16)
                
            if myrank == 1:
            
                ##FIGURE 1
                
                pyplot.figure( 11 )
                pyplot.plot( setup.monitorgo )
                pyplot.axis( [ 0, simsize , mini, maxi ] )
                pyplot.title( "Go weights dynamics from state 1" )
                pyplot.xlabel( 'trials',fontsize=fontsz, fontweight='bold' )
                pyplot.ylabel( 'w1j value',fontsize=fontsz, fontweight='bold' )
                ax = pylab.gca()
                for tick in ax.xaxis.get_major_ticks():
                    tick.label1.set_fontsize(fontsz)
                    #tick.label1.set_fontweight('bold')
                for tick in ax.yaxis.get_major_ticks():
                    tick.label1.set_fontsize(fontsz)
                    #tick.label1.set_fontweight('bold')
                pyplot.figure( 21 )
                pylab.plot( setup.modls[0].entrd1 )
                pylab.title( "Go pathway entropy" )
                pyplot.xlabel( 'trials' )
                pyplot.ylabel( 'entropy' )
    #            
                pyplot.figure( 31 )
                pyplot.plot( np.transpose(setup.monitorgow) )
    #            pyplot.axis( [ 0, simsize , mini, maxi ] )
                pyplot.title( "Go bias dynamics" )
                pyplot.xlabel( 'trials' )
                pyplot.ylabel( 'Bj value' )
                
                
                
                f1 = pylab.figure( 1 )
                f1.suptitle( "Go weights for unit 1" )
                pylab.subplot( 337 )
                pylab.plot( homeo1in, label="Go in" )
                pylab.plot( homeo1, label="Go out" )
                pylab.plot( homeo1b, label="Go bias" )
                pylab.title( "Go homeo weights state/action 1" )
                pyplot.xlabel( 'trials' )
                pyplot.ylabel( 'w1j' )
                pylab.legend( bbox_to_anchor=( 0., 1.02, 1., .102 ), loc=3, ncol=3, mode="expand", borderaxespad=0. )
                pylab.axis( [ 0, simsize , minib, maxib ] )
                pylab.subplot( 334 )
                pylab.plot( setup.nonitorgo )
                pylab.axis( [ 0, simsize , mini, maxi ] )
                pylab.title( "weights incoming connections Go action 1" )
                pylab.subplot( 331 )
                pylab.plot( setup.monitorgo )
                pylab.axis( [ 0, simsize , mini, maxi ] )
                pylab.title( "weights outgoing connections Go state 1" )
                pylab.subplot( 339 )
                #pylab.imshow( setup.monitorgo, aspect='auto', interpolation='nearest' )
                #pylab.title( "Go weights dynamic from state 1" )
                #pylab.colorbar()
                pylab.subplot( 332 )
                pylab.plot( setup.modls[0].do.trackactionprob )
                pylab.axis( [ 0, simsize , 0, 1 ] )
                pylab.title( "action prob Go" )
                pylab.subplot( 333 )
                pylab.plot( setup.modls[0].do.trackstateprob )
                pylab.axis( [ 0, simsize , 0, 1 ] )
                pylab.title( "state prob Go" )
                pylab.subplot( 335 )
                pylab.plot( setup.modls[0].entrd1 )
                pylab.title( "entropy Go" )
                pylab.subplot( 336 )
                pylab.title( 'probability distribution Go actions for state 1' )
                #pylab.imshow( setup.modls[0].do.trackactionprob, aspect='auto', interpolation='nearest' )
                #pylab.colorbar()
                pylab.subplot( 338 )
                pylab.title( 'probability distribution Go states for action 1' )
                #pylab.imshow( setup.modls[0].do.trackstateprob / ( N / M ), aspect='auto', interpolation='nearest' )
                #pylab.colorbar()
                
                
            if myrank == 2:
                
                pyplot.figure( 12 )
                pyplot.plot( setup.monitornogo )
                pyplot.axis( [ 0, simsize , mini, maxi ] )
                pyplot.title( "NoGo weights dynamics from state 1" )
                pyplot.xlabel( 'trials',fontsize=fontsz, fontweight='bold' )
                pyplot.ylabel( 'w1j value',fontsize=fontsz, fontweight='bold' )
                ax = pylab.gca()
                for tick in ax.xaxis.get_major_ticks():
                    tick.label1.set_fontsize(fontsz)
                    #tick.label1.set_fontweight('bold')
                for tick in ax.yaxis.get_major_ticks():
                    tick.label1.set_fontsize(fontsz)
                    #tick.label1.set_fontweight('bold')
                pyplot.figure( 22 )
                pylab.plot( setup.modls[0].entrd2 )
                pylab.title( "NoGo pathway entropy" )
                pyplot.xlabel( 'trials' )
                pyplot.ylabel( 'entropy' )
                pyplot.figure( 32 )
                pyplot.plot( np.transpose(setup.monitornogow) )
    #            pyplot.axis( [ 0, simsize , mini, maxi ] )
                pyplot.title( "NoGo bias dynamics" )
                pyplot.xlabel( 'trials' )
                pyplot.ylabel( 'Bj value' )
                
                
                
                ##FIGURE 2
                
                f2 = pylab.figure( 2 )
                f2.suptitle( "NoGo weights for unit 1" )
                pylab.subplot( 337 )
                pylab.plot( homeo2in, label="NoGo in" )
                pylab.plot( homeo2, label="NoGo out" )
                pylab.plot( homeo2b, label="NoGo bias" )
                pyplot.xlabel( 'trials' )
                pyplot.ylabel( 'w1j' )
                pylab.legend( bbox_to_anchor=( 0., 1.02, 1., .102 ), loc=3, ncol=3, mode="expand", borderaxespad=0. )
                pylab.axis( [ 0, simsize , minib, maxib ] )
                pylab.title( "NoGo homeo weights state/action 1" )
                pylab.subplot( 334 )
                pylab.plot( setup.nonitornogo )
                pylab.axis( [ 0, simsize , mini, maxi ] )
                pylab.title( "weights incoming connections NoGo action 1" )
                pylab.subplot( 331 )
                pylab.plot( setup.monitornogo )
                pylab.axis( [ 0, simsize , mini, maxi ] )
                pylab.title( "weights outgoing connections NoGo state 1" )
                pylab.subplot( 339 )   
                #pylab.imshow( setup.monitornogo, aspect='auto', interpolation='nearest' )
                #pylab.colorbar()
                pylab.title( "NoGo weights dynamic for state 1" )
                pylab.subplot( 332 )
                pylab.plot( setup.modls[0].no.trackstateprob )
                pylab.axis( [ 0, simsize , 0, 1 ] )
                pylab.title( "state prob NoGo" )
                pylab.subplot( 333 )
                pylab.plot( setup.modls[0].no.trackactionprob )
                pylab.axis( [ 0, simsize , 0, 1 ] )
                pylab.title( "action prob NoGo" )
                pylab.subplot( 335 )
                pylab.plot( setup.modls[0].entrd2 )
                pylab.title( "entropy NoGo" )
                pylab.subplot( 336 )
                pylab.title( 'probability distribution NoGo actions for state 1' )
                #pylab.imshow( setup.modls[0].no.trackactionprob, aspect='auto', interpolation='nearest' )
                #pylab.colorbar()
                pylab.subplot( 338 )
                pylab.title( 'probability distribution NoGo states for action 1' )
                #pylab.imshow( setup.modls[0].no.trackstateprob / ( N / M ), aspect='auto', interpolation='nearest' )
                #pylab.colorbar()
    #            pylab.subplot(339)
    #            pylab.plot( ( setup.modls[0].do.trackgprob[i] ) for i in range ( 0,setup.loop ) )
    #            pylab.title("gprob Go")
            
            
            
            if myrank == 0:
                
                pylab.figure( 401 )
                pylab.plot( support.ravg( rewss ), 'b.' )
                pylab.plot( setup.rpeplot, 'r-'  )
                pyplot.xlabel( 'trials',fontsize=fontsz, fontweight='bold' )
                pyplot.ylabel( 'moving success average (blue) and RPE (red)',fontsize=fontsz, fontweight='bold' )
                pylab.axis( [ 0, simsize , -( 0.1 + maxrew ), ( maxrew + 0.1 ) ] )
                ax = pylab.gca()
                for tick in ax.xaxis.get_major_ticks():
                    tick.label1.set_fontsize(fontsz)
                    #tick.label1.set_fontweight('bold')
                for tick in ax.yaxis.get_major_ticks():
                    tick.label1.set_fontsize(fontsz)
                    #tick.label1.set_fontweight('bold')
                
                
                ##FIGURE 4
                
                pylab.figure( 4 )
                pylab.subplot( 321 )
                pylab.title( "Success ratio avg" )
                pylab.plot( support.ravg( rewss ), 'b.' )
                pylab.plot( setup.rpeplot, 'r-' )
                pylab.axis( [ 0, simsize , -( 0.1 + maxrew ), ( maxrew + 0.1 ) ] )
    #            pylab.axis( [ 0, simsize , 0, 1.1 ] )
                
                pylab.subplot( 322 )
                pylab.imshow( prop, aspect='auto', interpolation='nearest' )
                pylab.subplot( 323 )
                pylab.plot( np.transpose( setup.modls[0].prewarray[:2, ] ) )
                #pylab.imshow( np.transpose( setup.modls[0].prewarray ) , aspect='auto', interpolation='nearest') #doesn't work
                #pylab.colorbar()
                pylab.title( 'Critic positive and negative prediction' )
                #pylab.imshow(setup.modls[0].ravg( prop ), aspect='auto', interpolation='nearest') doesn't work
                pylab.subplot( 324 )
                pylab.title( "Actor normalized" )
                pylab.plot( setup.predplot )
                #pylab.axis( [ 0, simsize , 0, 1.1 ] )
                pylab.subplot( 325 )
                pylab.title( "Reward Prediction Error" )
                pylab.plot( setup.rpeplot )
                pylab.axis( [ 0, simsize , -( 0.1 + maxrew ), ( maxrew + 0.1 ) ] )
            
                setup.timetable[nrep + 1] = time.time() - ( tinit + telapsed )
                
                pylab.figure( 13 )
                #pylab.subplot( 326 )
                #xij = xij / y
                #titi = "average over "+ str(y) +" runs"
                #pylab.title( titi )
                #pylab.errorbar( np.arange(simsize) , support.mavg( xij ), yerr=errorxij )
                for i in range(50, int(simsize), 50):
                    pylab.axvline(x=i, ls='--', color='0.35') 
                pylab.plot(support.mavg(xij), lw=2)
                pylab.fill_between(np.arange(simsize), errorxij+ support.mavg( xij ) ,  support.mavg( xij ) - errorxij, facecolor='blue', alpha=0.5)
                yy = np.ones((simsize)) * 0.5
                pylab.plot(yy , 'k--', color='0.35')
                single = pylab.plot(support.mavg( setup.xij ), 'r:')
                pylab.setp(single, 'linewidth', 2.0)
                pylab.axis( [ 0, simsize , - 0.1, ( maxrew + 0.1 ) ] )
                pyplot.xlabel( 'trials', fontsize=fontsz, fontweight='bold' )
                pyplot.ylabel( 'left ratio',fontsize=fontsz, fontweight='bold' )
                ax = pylab.gca()
                for tick in ax.xaxis.get_major_ticks():
                    tick.label1.set_fontsize(fontsz)
                    #tick.label1.set_fontweight('bold')
                for tick in ax.yaxis.get_major_ticks():
                    tick.label1.set_fontsize(fontsz)
                    #tick.label1.set_fontweight('bold')
                
                
                pylab.figure( 8 )
                pylab.plot( support.ravg( rewss ), 'g-' )
                pylab.plot( setup.predplot, 'b-' )
                pylab.plot( setup.rpeplot, 'r-' )
                pylab.axis( [ 0, simsize , -( 0.1 + maxrew ), ( maxrew + 0.1 ) ] )
                ax = pylab.gca()
       
                for tick in ax.xaxis.get_major_ticks():
                    tick.label1.set_fontsize(fontsz)
                    #tick.label1.set_fontweight('bold')
                for tick in ax.yaxis.get_major_ticks():
                    tick.label1.set_fontsize(fontsz)
                    #tick.label1.set_fontweight('bold')
                pyplot.xlabel( 'trials' ,fontsize=fontsz, fontweight='bold')
                pyplot.ylabel( 'success ratio (blue) and Reward Prediction Error (red)', fontsize=fontsz, fontweight='bold' )
                
                pylab.figure(16)
                pylab.title( "Actor normalized" )
                pylab.plot( setup.predplot, 'b-' )
                pylab.plot( setup.rpeplot, 'r-' )
                pylab.axis( [ 0, simsize , -( 0.1 + maxrew ), ( maxrew + 0.1 ) ] )
                pyplot.xlabel( 'trials' )
                pyplot.ylabel( 'Actor (blue) and Critic (red) activation' )
                
                ## FIGURE 6
                
                pyplot.figure( 6 )
                pyplot.subplot( 231 )
                pyplot.plot( support.ravg( storsucc.reshape( simsize * y , 1, order='F' ).copy() ) )
                pyplot.axis( [ 0, simsize * y , 0, 1.1 ] )
                pyplot.xlabel( 'trials' )
                pyplot.ylabel( 'success ratio' )
                pyplot.subplot( 232 )
                pyplot.plot( avgstat.reshape( simsize * y , 1, order='F' ).copy() )
                pyplot.axis( [ 0, simsize * y , 0, 1.1 ] )
                pyplot.xlabel( 'trials' )
                pyplot.ylabel( 'running success ratio' )
                pyplot.subplot( 233 )
                pyplot.plot( avgstat2.reshape( simsize * y , 1, order='F' ).copy() )
                pyplot.axis( [ 0, simsize * y , 0, 1.1 ] )
                pyplot.xlabel( 'trials' )
                pyplot.ylabel( 'legend' )
                pyplot.subplot( 234 )
                pyplot.hist( bigstat, 21 )
                pyplot.xlabel( 'mean success' )
                pyplot.ylabel( 'frequency' )
                pyplot.subplot( 235 )
                pyplot.hist( bigstat2, 21 )
                pyplot.xlabel( 'standard error' )
                pyplot.ylabel( 'frequency' )
                pyplot.subplot( 236 )
                #pyplot.errorbar( np.arange( y ), bigstat, yerr=bigstat2 )
                pylab.plot(bigstat)
                pylab.fill_between(np.arange(y), bigstat2+ bigstat ,  bigstat - bigstat2, facecolor='green', alpha=0.5)
    
                pyplot.xlabel( 'number of runs' )
                pyplot.ylabel( 'mean success' )
                
                pylab.figure(88)
                pylab.title('actions values dynamics')
                pylab.plot(nakarpe[:,0:2])
                pylab.xlabel( 'trials' )
                pylab.ylabel( 'action value' )
                
                if M==2:
                    pylab.figure(89)
                    pylab.title('action0 values distribution')
                    pylab.hist([actionratio, actionratio2],20)
                    pylab.xlabel( 'action value' )
                    pylab.ylabel( 'action distrib' )
                    pylab.figure(90)
                    pylab.title('action1 values distribution')
                    pylab.hist([actionratio3, actionratio4],20)
                    pylab.xlabel( 'action value' )
                    pylab.ylabel( 'action distrib' )
                    
                    
                    pylab.figure(98)
                    pylab.title('action0 values distribution')
                    pylab.hist([aleft[:,0], aleft[:,1]],10)
                    pylab.xlabel( 'action value' )
                    pylab.ylabel( 'action distrib' )
                    pylab.figure(99)
                    pylab.title('action1 values distribution')
                    pylab.hist([aright[:,0], aright[:,1]],10)
                    pylab.xlabel( 'action value' )
                    pylab.ylabel( 'action distrib' )
                
                
                
                # FIGURE 5
            if myrank == 0 or myrank == 1 or myrank == 2:
                if y > 1:
                
                    pylab.figure( 5 )
                    f5 = pylab.gcf()
                    if myrank == 0:
                        pylab.subplot( 221 )    
                        pylab.plot( support.ravg( storsucc.reshape( simsize * y , 1, order='F' ).copy() ) )
                        pylab.axis( [ 0, simsize * y , 0, 1.1 ] )
                        pylab.xlabel( 'trials' )
                        pylab.ylabel( 'success ratio' )
                        pylab.subplot( 223 )
                        pylab.plot( np.average( storsucc, axis=0 ) )
                    if myrank == 1:
                        pylab.subplot( 222 )
                        pylab.plot( tempsave )
                        pylab.title( "mean entropy Go" )
                        pylab.xlabel( 'y (depends on what is changed between each y)' )
                        pylab.ylabel( 'mean entropy' )
                    if myrank == 2:
                        pylab.subplot( 224 )
                        pylab.plot( tempsave )
                        pylab.title( "mean entropy NoGo" )
                        pylab.xlabel( 'y (depends on what is changed between each y)' )
                        pylab.ylabel( 'mean entropy' )
                        
#                    pylab.errorbar(storsucc[ :, (for a in range(y)) ], yerr=st.stderr(storsucc[:,j]))
                    
#                    pylab.errorbar( storsucc[ :, for a in range(y)], yerr=st.stderr(storsucc[:,j]) )
                    
                
                
                
            if myrank == 3:
                
                ##FIGURE 3
                pyplot.figure( 3 )
                minr = min( np.min( setup.monitorwp[:, :M - 1] ), np.min( setup.monitorwn[:, :M - 1] ) ) - 0.1
                maxr = max( np.max( setup.monitorwp[:, :M - 1] ), np.max( setup.monitorwn[:, :M - 1] ) ) + 0.1
                maxr = 5
                minr = -5
                f3 = pylab.figure( 3 )
                pylab.subplot( 211 )
                #pylab.plot( setup.monitorwp[:,:M-1] )
                pylab.plot( setup.monitorwn )
                pylab.axis( [ 0, simsize , minr, maxr ] )
                pylab.title( "Reward weights +" )
                pylab.subplot( 212 )
                #pylab.plot( setup.monitorwn[:,:M-1] )
                pylab.plot( setup.monitorwp )
                pylab.axis( [ 0, simsize , minr, maxr ] )
                pylab.title( "Reward weights -" )
            
            
            
            
        if myrank == 0 and show_opto:           
            
            def sigmoid(x, x0, k, a, c):
                return a / (1 + np.exp(-k * (x - x0))) + c
            def func(x, a, b):
                return  ((b * x) / (1 - np.exp(a * x)))
            
            xfit = np.linspace(-1.9, 1.9, 50)
            popt, pcov = opt.curve_fit(sigmoid, distriba[0, :], distriba[1, :])
            yfit = sigmoid(xfit, *popt)
            
            f101 = pylab.figure(101)
            axf101 = SubplotZero(f101, 111)
            f101.add_subplot(axf101)
            for direction in [ "right", "top"]:
                axf101.axis[direction].set_visible(False)
            titre = 'Actions values dynamics with ' + setup.opto_place + ' and intensity ' + str(setup.opto_i) 
            pylab.title(titre)
            pylab.axvline(x=0, ymin=0, ymax=1, ls='-.', color='k', linewidth=2.0)
            pylab.axhline(y=0.5, ls='-.', color='k')
            pylab.plot(xfit, yfit, linewidth=3.0)
            popt, pcov = opt.curve_fit(sigmoid, distriboptoa[0, :], distriboptoa[1, :])
            yfit = sigmoid(xfit, *popt)
            pylab.plot(xfit, yfit, c='r', linewidth=3.0)
            pylab.errorbar(distriboptoa[0, :], distriboptoa[1, :], yerr=distriboptoa_std[1, :], label="stimulation", fmt='ro')
            pylab.errorbar(distriba[0, :], distriba[1, :], yerr=distriba_std[1, :], label="no stimulation" , fmt='bo')
#            pylab.legend(bbox_to_anchor=(0.02, 0.8, 0.4, .5), loc=3, borderaxespad=0.)
            pylab.legend(loc='upper left')
#            pylab.axis([ -2, 2 , -0.1, 1.1 ])
            pylab.xlabel('left action value')
            pylab.ylabel('left ratio (s.e.m.)')
            
            
            
            
            mfigure4anoA1 = np.zeros(10)
            mfigure4anoA2 = np.zeros(10)
            mfigure4aoptoA1 = np.zeros(10)
            mfigure4aoptoA2 = np.zeros(10)
            mfigure4anoA1_std = np.zeros(10)
            mfigure4anoA2_std = np.zeros(10)
            mfigure4aoptoA1_std = np.zeros(10)
            mfigure4aoptoA2_std = np.zeros(10)
            
            for i in range(0,10):
                mfigure4anoA1[i] = np.mean(figure4anoA1[:,i])
                mfigure4anoA2[i] = np.mean(figure4anoA2[:,i])
                mfigure4aoptoA1[i] = np.mean(figure4aoptoA1[:,i])
                mfigure4aoptoA2[i] = np.mean(figure4aoptoA2[:,i])
                mfigure4anoA1_std[i] = st.sem(figure4anoA1[:,i])
                mfigure4anoA2_std[i] = st.sem(figure4anoA2[:,i])
                mfigure4aoptoA1_std[i] = st.sem(figure4aoptoA1[:,i])
                mfigure4aoptoA2_std[i] = st.sem(figure4aoptoA2[:,i])
            
            
         
            popt, pcov = opt.curve_fit(sigmoid, mfigure4anoA1 , mfigure4anoA2 )
            yfit = sigmoid(xfit, *popt)
            
            f1010 = pylab.figure(1010)
            axf1010 = SubplotZero(f1010, 111)
            f1010.add_subplot(axf1010)
            for direction in [ "right", "top"]:
                axf1010.axis[direction].set_visible(False)
            titre = 'Actions values dynamics with ' + setup.opto_place + ' and intensity ' + str(setup.opto_i) 
            pylab.title(titre)
            pylab.axvline(x=0, ymin=0, ymax=1, ls='-.', color='k', linewidth=2.0)
            pylab.axhline(y=0.5, ls='-.', color='k')
            pylab.plot(xfit, yfit, linewidth=3.0)
            popt, pcov = opt.curve_fit(sigmoid, mfigure4aoptoA1, mfigure4aoptoA2)
            yfit2 = sigmoid(xfit, *popt)
            pylab.plot(xfit, yfit2, c='r', linewidth=3.0)
            pylab.errorbar(mfigure4aoptoA1, mfigure4aoptoA2, yerr=mfigure4aoptoA2_std, label="Stimulation", fmt='ro')
            pylab.errorbar(mfigure4anoA1, mfigure4anoA2, yerr=mfigure4anoA2_std, label="No stimulation" , fmt='bo')
#            pylab.legend(bbox_to_anchor=(0.02, 0.8, 0.4, .5), loc=3, borderaxespad=0.)
#            pylab.rc("font", size=14.0)
            pylab.legend(loc='upper left')
            pylab.axis([ -2, 2 , 0.0, 1.0 ])
            pylab.xlabel('left action value')
            pylab.ylabel('left ratio (s.e.m.)')
            
            
            pylab.figure(1101)
            pylab.title("Difference between the two fits")
            pylab.plot(xfit, np.abs(yfit2-yfit))
            
            f102 =pylab.figure(102)
            axf102 = SubplotZero(f102, 111)
            f102.add_subplot(axf102)
            for direction in [ "right", "top"]:
                axf102.axis[direction].set_visible(False)
            titre = 'actions values dynamics with ' + setup.opto_place + ' and intensity ' + str(setup.opto_i)
            pylab.title(titre)
            popt, pcov = opt.curve_fit(sigmoid, distribb[0, :], distribb[1, :])
            yfit = sigmoid(xfit, *popt)
            pylab.plot(xfit, yfit)
            popt, pcov = opt.curve_fit(sigmoid, distriboptob[0, :], distriboptob[1, :])
            yfit = sigmoid(xfit, *popt)
            pylab.plot(xfit, yfit, c='r')
            pylab.errorbar(distribb[0, :], distribb[1, :], yerr=distribb_std[1, :], fmt='bo', label="no stimulation")
            pylab.errorbar(distriboptob[0, :], distriboptob[1, :], yerr=distriboptob_std[1, :], label="stimulation", fmt='ro')
            pylab.legend(bbox_to_anchor=(0., 0.5, 0.4, .5), loc=3, borderaxespad=0.)
            pylab.axis([ -2, 2 , -0.1, 1.1 ])
            pylab.xlabel('right action value')
            pylab.ylabel('left ratio (s.e.m.)')
            
            
            pylab.figure(103)
            pylab.title('fractions of left choice, with and without stimulation')
#            xfit = np.linspace(0, 1, 50)
#            popt, pcov = opt.curve_fit(func, distriba[1,:], distriboptoa[1,:] , maxfev=100 )
#            yfit = func(xfit, *popt)
#            pylab.plot(xfit, yfit)
            pylab.plot(distriba[1, :], distriboptoa[1, :])
            pylab.scatter(distriba[1, :], distriboptoa[1, :])
            pylab.xlabel('left ratio without stimulation')
            pylab.ylabel('left ratio with stimulation')
            
            pylab.figure(104)
            pylab.title('fractions of left choice, with and without stimulation')
#            popt, pcov = opt.curve_fit(func, distribb[1,:], distriboptob[1,:] , maxfev=100 )
#            yfit = func(xfit, *popt)
#            pylab.plot(xfit, yfit)
            pylab.plot(distribb[1, :], distriboptob[1, :])
            pylab.scatter(distribb[1, :], distriboptob[1, :])
            pylab.xlabel('left ratio without stimulation')
            pylab.ylabel('left ratio with stimulation')
            
            f105 = pylab.figure(105)
            axf105 = SubplotZero(f105, 111)
            f105.add_subplot(axf105)
            for direction in [ "right", "top"]:
                axf105.axis[direction].set_visible(False)
            yscat = np.arange(8.0)
            for i in range(4,8):
                yscat[i] = yscat[i] + 0.5
            titre = 'Left action ratio with and without ' + setup.opto_place + ' ' + str(setup.opto_i) + ' stimulation'
            pylab.title(titre)
            yscat = yscat + 0.45
            pylab.bar(yscat, [ righto11, righto01, righto10, righto00, lefto00, lefto10, lefto01, lefto11 ], width=0.4, yerr= [ righto11sem, righto01sem, righto10sem, righto00sem, lefto00sem, lefto10sem, lefto01sem, lefto11sem ], ecolor ='k', color='r', label="stimulation")
#            pylab.bar(yscat, [setup.right_opto_11, setup.right_opto_01, setup.right_opto_10, setup.right_opto_00, setup.left_opto_00, setup.left_opto_10, setup.left_opto_01, setup.left_opto_11], width=0.4, color='r', label="stimulation")
            yscat = yscat - 0.45
            pylab.bar(yscat, [ right11, right01, right10, right00, left00, left10, left01, left11 ], width=0.4, yerr =[ right11sem, right01sem, right10sem, right00sem, left00sem, left10sem, left01sem, left11sem ], ecolor='k', label="no stimulation")
#            pylab.bar(yscat, [setup.right_11, setup.right_01, setup.right_10, setup.right_00, setup.left_00, setup.left_10, setup.left_01, setup.left_11], width=0.4, label="no stimulation")
            
            font = {'fontname':'Andale Mono','fontsize':16}
            
            pylab.xlabel('action and reward history', **font)
            pylab.xticks([])
            pylab.ylabel('left ratio', **font)
            pylab.axis([ 0, 8.5 , 0.0, 1.0 ])
#            pylab.rc("font", size=14.0)
            pylab.legend(loc='upper left')
#            pylab.legend(bbox_to_anchor=(0.01, 0.8, 0.4, .5), loc=3, borderaxespad=0.)
        
        
        if show_end_state:
            if myrank==1:
                d1_state0 =np.exp(  setup.modls[0].do.Wij[0,:] + np.transpose(setup.modls[0].do.Bj) )[0] 
                pylab.figure(1001)
                pylab.plot(d1_state0)
                print 'wij[0,:]', setup.modls[0].do.Wij
                print 'Bj', setup.modls[0].do.Bj
                print '+', d1_state0
#                
#                print 'activation values D1' 
#                for i in range(0,M):
#                    print i, np.exp(  setup.modls[0].do.Wij[:,i] + np.transpose(setup.modls[0].do.Bj[i]) )
#                for i in range(0,M):
#                    print 'action ', i, ': ', np.exp(  setup.modls[0].do.Wij[i,:] + np.transpose(setup.modls[0].do.Bj) )[0]
                print 'block D1'
                print np.exp(  setup.modls[0].do.Wij + np.transpose(setup.modls[0].do.Bj) )
                
                
            if myrank==2:
                d2_state0 =  np.exp(setup.modls[0].no.Wij[0,:]+ np.transpose(setup.modls[0].no.Bj))[0]
                pylab.figure(1002)
                pylab.plot(d2_state0)    
#                
#                print 'activation values D2' 
#                for i in range(0,M):
#                    print i, np.exp(  setup.modls[0].no.Wij[:,i] + np.transpose(setup.modls[0].no.Bj[i]) )
                    
                print 'block D2'
                print np.exp(  setup.modls[0].no.Wij + np.transpose(setup.modls[0].no.Bj) )
        
        
        if myrank == 0:            
            print time.time() - timecomputefigtodisplay , 'is the time needed to compute the figures'
            
         
        
        if show_temp_fig:
            if myrank==0:
                pylab.figure(1999)
                pylab.plot(setup.test_normalization_sum_logpj)
                #pylab.plot(setup.test_normalization_sum_pj) 
                pylab.plot(setup.test_normalization_sum_factorpj)
                pylab.figure(2999)
                for i in range(0,M):
                    pylab.plot(setup.long_logpj[:,i])
                pylab.figure(3999)
                pylab.plot(setup.temp_d1)
                pylab.plot(setup.temp_d2)
                print '# above 1, normalization needed = ', setup.count_non_normalized
                pylab.figure(4999)
                pylab.plot(setup.track_non_normalized)
                
        comm.Barrier()    
        pylab.show()
        
        
        
            
            ## SAVING
            
#            print 'save figure? yes / no'
#            answ = raw_input()
#            while answ != 'yes' and answ != 'no':
#                print 'save figure? yes / no'
#                answ = raw_input()
#            if answ == 'yes':
#                print 'name for the figure to save:'
#                name = raw_input()
#                name = name + '.' + str( N ) + '.' + str( M ) + '.' + str( storew )
#                os.chdir( '../' )
#                f4.set_size_inches( 20, 20 )
#                f4.savefig( name + '.eps', dpi=( 300 ) )
#                f4.savefig( name + '.png', dpi=( 300 ) )
                
        
    
            #pylab.show() 
    
        
    
        #pylab.plot( setup.modls[0].do.trackstateprob )
        #pylab.plot( setup.modls[0].do.trackstateprob )
    
        #print np.shape(setup.modls[0].do.trackstateprob)
    
    if myrank == 0:    
        print bigstat
        print setup.timetable
        print( 'princes of the universe' )
        print( 'yours always, HAL' )
        
        print 'learning phase 1 mean =', np.average(arraytemp)
        for x in range(0,scen):
            #print '---', 100-10*x, '---'
            for xx in range(0,y):
                #print mysave[x,xx]
                print arraytemp[xx]
        print 'learning phase 2 mean =', np.average(arraytemp2)
        for x in range(0,scen):
            #print '---', 100-10*x, '---'
            for xx in range(0,y):
                #print mysave[x,xx]
                print arraytemp2[xx]
        print 'learning phase 3 mean =', np.average(arraytemp3)
        for x in range(0,scen):
            #print '---', 100-10*x, '---'
            for xx in range(0,y):
                #print mysave[x,xx]
                print arraytemp3[xx]
        print 'learning phase 1 error =', np.average( np.std( arraytemp ) / np.sqrt( y  - 1 ) )
        print 'learning phase 2 error =', np.average( np.std( arraytemp2 ) / np.sqrt( y  - 1 ) )
        print 'whole avsucc'
        for x in range(0,scen):
            #print '---', 100-10*x, '---'
            for xx in range(0,y):
                print ysave[xx]
                #print arraytemp2[xx]
        
        
    comm.Barrier()
    if myrank==1:
        d1 =  setup.modls[0].do.Wij
        bias = setup.modls[0].do.Bj
        print 'bias D1', bias
        print 'D1', d1
#        print 'shift RPE+ no opto ', np.sum(setup.modls[0].do.wdyn0[:,0])/np.count_nonzero(setup.modls[0].do.wdyn0[:,0])
#        print 'shift RPE- no opto ', np.sum(setup.modls[0].do.wdyn0[:,1])/np.count_nonzero(setup.modls[0].do.wdyn0[:,1])
#        print 'shift RPE+ opto ', np.sum(setup.modls[0].do.wdyn1[:,0])/np.count_nonzero(setup.modls[0].do.wdyn1[:,0])
#        print 'shift RPE- opto ', np.sum(setup.modls[0].do.wdyn1[:,1])/np.count_nonzero(setup.modls[0].do.wdyn1[:,1])
        print '####'
#        pylab.figure(4322)
#        pylab.plot(setup.modls[0].do.wdyn0[:,0])
#        pylab.plot(setup.modls[0].do.wdyn0[:,1])
#        pylab.plot(setup.modls[0].do.wdyn1[:,0])
#        pylab.plot(setup.modls[0].do.wdyn1[:,1])
#        pickle.dump(setup.modls[0].do.wdyn0[:,0], open('../temp/dump1.txt', 'wb'))
#        pickle.dump(setup.modls[0].do.wdyn0[:,1], open('../temp/dump2.txt', 'wb'))
#        pickle.dump(setup.modls[0].do.wdyn1[:,0], open('../temp/dump3.txt', 'wb'))
#        pickle.dump(setup.modls[0].do.wdyn1[:,1], open('../temp/dump4.txt', 'wb'))
    comm.Barrier()
    
    if myrank==2:
        bias = setup.modls[0].no.Bj
        d2 =  setup.modls[0].no.Wij
        print 'bias D2', bias
        print 'D2', d2
#        print 'shift RPE+ no opto ', np.sum(setup.modls[0].no.wdyn0[:,0])/np.count_nonzero(setup.modls[0].no.wdyn0[:,0])
#        print 'shift RPE- no opto ', np.sum(setup.modls[0].no.wdyn0[:,1])/np.count_nonzero(setup.modls[0].no.wdyn0[:,1])
#        print 'shift RPE+ opto ', np.sum(setup.modls[0].no.wdyn1[:,0])/np.count_nonzero(setup.modls[0].no.wdyn1[:,0])
#        print 'shift RPE- opto ', np.sum(setup.modls[0].no.wdyn1[:,1])/np.count_nonzero(setup.modls[0].no.wdyn1[:,1])
#        pylab.figure(4321)
#        pylab.plot(setup.modls[0].no.wdyn0[:,0])
#        pylab.plot(setup.modls[0].no.wdyn0[:,1])
#        pylab.plot(setup.modls[0].no.wdyn1[:,0])
#        pylab.plot(setup.modls[0].no.wdyn1[:,1])
#        pickle.dump(setup.modls[0].no.wdyn0[:,0], open('../temp/dump5.txt', 'wb'))
#        pickle.dump(setup.modls[0].no.wdyn0[:,1], open('../temp/dump6.txt', 'wb'))
#        pickle.dump(setup.modls[0].no.wdyn1[:,0], open('../temp/dump7.txt', 'wb'))
#        pickle.dump(setup.modls[0].no.wdyn1[:,1], open('../temp/dump8.txt', 'wb'))
        
        
    comm.Barrier()   
#    pylab.show()
#    if myrank==0:
#        if set_opto:
#            print '################# OPTO SIM reward history distribution ###############'
#            for i in range(0,y):
#                print figure4anoA2 
#                figure4anoA2 
#                figure4aoptoA1 
#                figure4aoptoA2
#                
#                for x in range(0,16):
#                    print multipleruntai[x,i],
#                print('')
#    
    return 
