# Supplementary material for: Optogenetic Stimulation in a Computational Model of the Basal Ganglia Biases Action Selection and Reward Prediction Error
Source: PLoS One. 2014 Mar 10;9(3):e90578. doi: 10.1371/journal.pone.0090578 (PMC3948624; doi:10.1371/journal.pone.0090578)
Supplement: File S1 — Python source files of the model and instructions on how to run it and to reproduce the results from the study. (ZIP) [file pone.0090578.s001.zip › maincall.py]

'''
Created on Sep 8, 2011

@author: freeman
'''
import maina


if __name__ == '__main__':
    maina.main()
