# Supplementary material for: Optogenetic Stimulation in a Computational Model of the Basal Ganglia Biases Action Selection and Reward Prediction Error
Source: PLoS One. 2014 Mar 10;9(3):e90578. doi: 10.1371/journal.pone.0090578 (PMC3948624; doi:10.1371/journal.pone.0090578)
Supplement: File S1 — Python source files of the model and instructions on how to run it and to reproduce the results from the study. (ZIP) [file pone.0090578.s001.zip › opto_sim_parameters_description.txt]

Optogenetic Stimulation in a Computational Model of the Basal Ganglia Biases Action Selection and Reward Prediction Error
Berthet, P. & Lansner, A.
berthet@kth.se


################
# INSTRUCTIONS #
################

USING the code:
The code is written in python and requires several libraries:
numpy, scipy, matplotlib, pickle and mpi4py 
The way the parallelization is implemented also requires a cpu with at least 4 cores.

Running the command:
mpirun -np 4 python maincall.py
will run a model of N states and M action for y simulations consisting of nrep number of blocks of tmax number of trials each.
It will then display the figures used for Figures 2 and 3 of the manuscript.

###########################
PARAMETERS DESCRIPTION

At the beginning of maina.py, are defined the value of the parameters relevant to the optogenetic simulation with this model.

###########################
STATISTICAL ANALYSIS
Some useful data from the simulation is stored in pickle text files in a "temp" folder. Extension .txt is not included in this description.
In the dump files, left action is coded 0, and right action is coded 1. 
the following names represent the reward history and the action selected:
rXY   r = right action selected in the two previous trials; ; X= last reward (most recent); Y= second to last (oldest)
	r00 contains the number of times action "right" was selected in that situation, during the simulation
	r01 contains the number of times action "right" was selected in that situation, during the simulation
	r10 contains the number of times action "right" was selected in that situation, during the simulation
	r11 contains the number of times action "right" was selected in that situation, during the simulation
	l00 contains the number of times action "right" was selected in that situation, during the simulation
	l01 contains the number of times action "right" was selected in that situation, during the simulation
	l10 contains the number of times action "right" was selected in that situation, during the simulation
	l11 contains the number of times action "right" was selected in that situation, during the simulation
roXY   r = right action selected in the two previous trials; o = trial with optogenetic stimulation occurring; X= last reward (most recent); Y= second to last (oldest)
	ro00 contains the number of times action "right" was selected in that situation, during the simulation
	ro01 contains the number of times action "right" was selected in that situation, during the simulation
	ro10 contains the number of times action "right" was selected in that situation, during the simulation
	ro11 contains the number of times action "right" was selected in that situation, during the simulation
	lo00 contains the number of times action "right" was selected in that situation, during the simulation
	lo01 contains the number of times action "right" was selected in that situation, during the simulation
	lo10 contains the number of times action "right" was selected in that situation, during the simulation
	lo11 contains the number of times action "right" was selected in that situation, during the simulation

	count contains the number of times each possible history occurred during the simulation, in this order count[0] = count for r00, [1] r01, [2] r10, [3] r11, [4] l01, ... [15] lo11
	
The following files contains information about the weights evolution. They are of size: all 5 by total number of trials.  Thus it is possible to know for each trial t:
[0,t] is the trial number (not all the trial are recorded, only the one were the current state is 0); [1,t] tells if optogenetic stimulation occurred; [3,t] gives the value of the reward obtained; [4,t] gives the selected action (0 for left, 1 for right)
	wdo [2,t] store the weights between the current state and the selected action in the direct pathway
	wno [2,t] store the weights between the current state and the selected action in the indirect pathway
	wrw [2,t] store the weights between the current state-action pairing and RP
	
	store_opto is a 2d array, of size: (5) by (total number of trials). [0,t] contains the trial number, [1,t] tells if optogenetic stimulation occurred; [2,t] gives the RPE; [3,t] gives the reward value; [4,t] gives the action selected (0 for left, 1 for right)

The following files are useful for figure 2. They contains the distribution of action selection depending on the action value, and the action selected.

	sorteda is a (number of action +1) by (total number of trials) array. It contains, for each trial t without stimulation, the action value of all the action (sorteda[t,0:M]) and the selected action (sorteda[t,M+1). The array is sorted from the lowest action value for action 0 
(left) to the highest value.
	sortedoptoa is a (number of action +1) by (total number of trials) array. It contains, for each trial t with stimulation, the action value of all the action (sorteda[t,0:M]) and the selected action (sorteda[t,M+1). The array is sorted from the lowest action value for action 0 
(left) to the highest value.
	distriba is a y (number of repetitions of simulations, used to get averages for statistics) by 10 array. It contains, for each repetition of simulation, the average action value for "left" action for each decile of the whole distribution of "left" action value, for trials without stimulation (it is thus based on sorteda)
	distribb is a y (number of repetitions of simulations, used to get averages for statistics) by 10 array. It contains, for each repetition of simulation, the average "left" action selection ratio (distriba[1,:]) for each decile of the whole distribution of left action value, for trials without stimulation (it is thus based on sorteda)
	distriboptoa  is a y (number of repetitions of simulations, used to get averages for statistics) by 10 array. It contains, for each repetition of simulation, the average action value for "left" action for each decile of the whole distribution of left action value, for trials with stimulation (it is thus based on sortedoptoa)
	distriboptob is a y (number of repetitions of simulations, used to get averages for statistics) by 10 array. It contains, for each repetition of simulation, the average "left" action selection ratio for each decile of the whole distribution of left action value, for trials with stimulation (it is thus based on sortedoptoa)
	
ANOVA were computed using R, Student's T tests using scipy.stats.stats library and the curve fitting using scipy.optimize library.

###########################
 #### OPTO SIM	            # Value specific for the optogenetic simulation.
                            #  We simulate the fact that left hemisphere controls right hemibody i.e. D1L + 0.5 will increase chance of selecting RIGHT##

    set_opto = True 	    # Set optogenetic simulation
    opto_loc    = "D1L"     # localisation of the stimulation in striatum. values can be "D1L", "D1R", "D2L" or "D2R"
    opto_i      = 0.0       # intensity
	stim_prob	= 0.06		# probability of occurrence of a stimulation for each trial 
    set_opto_reward = True  # stimulation impacts also the reward prediction
    opto_ir		= 0.0		# intensity of the stimulation on RP
    action_dependent = False # True: stimulation of RP only occurs for a specific action. False: stimulation of RP occurs independently of the selection.
	
Of importance are also the following parameters, non specific to the optogenetic simulation. Here below are the values used for all the figures, except figure 2.	

    tmax = 20			# Number of trials per blocks
    nrep = 5000         # Number of blocks
    N   = 5           	# Number of states
    M   = 3             # Number of actions
    y   = 20            # Number of repetitions of the whole scenario, new setup each time
    scen = 1            # Number of simulations (use to get statistics)
		

		
###########################
Below are the value used for various parameters in order to get the figures presented in the manuscript.

FIGURE 2:
	tmax = 20			# Number of trials per blocks
    nrep = 200          # Number of blocks
	N = 5
	M = 2

	set_opto = True 	    # Set the stimulation on
    opto_loc    = "D1L"     # To reproduce the results for the other localisations, as in Tai & Lee et al (2012), set this value accordingly to D1R, D2L or D2R
    opto_i      = 0.5       # Set to 0.15 , 0.50 or 2.0 to reproduce figure 2
	stim_prob	= 0.06		# probability of occurrence of a stimulation for each trial 
    set_opto_reward = False #
    opto_ir		= 0.5		# Set to 0,2
 

FIGURE 3:
	N = 5
	M = 3

	set_opto = True 	    # Set the stimulation on
    opto_loc    = "D1L"     # Set to D2L for results of the right column
    opto_i      = 0.5       # intensity
	stim_prob	= 0.06		# probability of occurrence of a stimulation for each trial 
    set_opto_reward = False # Set to True for results of the second line
    opto_ir		= 0.5		# intensity of the stimulation on RP
    action_dependent = True # 


FIGURE 4:
	N = 5
	M = 3

	set_opto = True 	    # 
    opto_loc    = "D1L"     # 
    opto_i      = 0.0       # 
	stim_prob	= 0.06		# set to 0.94 for fig4b and fig4c
    set_opto_reward = True  # 
    opto_ir		= 0.5		# 
    action_dependent = True # Set to False for fig4c


FIGURE 5:
	N = 5
	M = 3

	set_opto = True 	    # 
    opto_loc    = "D1L"     # 
    opto_i      = 0.0       # 
	stim_prob	= 0.15		# 
    set_opto_reward = True  # 
    opto_ir		= 0.5		# 
    action_dependent = False # 
