# Supplementary material for: Optogenetic Stimulation in a Computational Model of the Basal Ganglia Biases Action Selection and Reward Prediction Error
Source: PLoS One. 2014 Mar 10;9(3):e90578. doi: 10.1371/journal.pone.0090578 (PMC3948624; doi:10.1371/journal.pone.0090578)
Supplement: File S1 — Python source files of the model and instructions on how to run it and to reproduce the results from the study. (ZIP) [file pone.0090578.s001.zip › reward.py]

'''
Created on Aug 29, 2011
Reward function, computes the reward value based on the rule on the state and action selected.
@author:pierre berthet 
'''
import random, maina

global setup

def reward(xi, xj, mapp, storew, maxrew):
#    mapp = 0
    rewardtask = 1      #selector for the type of reward learning paradigm
    ##mapp test
    lem=len(xj)
#    lem = 2
    i = xi.nonzero()[0][0]
    j = xj.nonzero()[0][0]
    
     
    rew = 0
    ######################
    if rewardtask == 1:             # Classical learning
        if maina.setup.set_opto and i !=0:
            if random.uniform(0,100)>storew:
                rew = 1
            else:
                rew = 0
            choice = 0
        else:
            seek = ( i+1 ) % lem
    #        print ( ( seek + mapp - 1 ) %lem )
            if (( ( seek + mapp - 1 ) %lem ) == j ):
                rew = maxrew 
            choice = (rew !=0)
            rewt = rew
            if ( random.uniform( 0,1 ) * 100 > storew ):
                rew = 0 * rewt
    #        if mapp == 4:
    ##            rew = 0
    ##            choice = 0
    #            if random.uniform(0,1) < 1.0/lem :
    #                rew = maxrew
    #                choice = 1
    #            else:
    #                rew =0
    #                choice = 0
            
    #######################
    if rewardtask == 2:             # N armed bandit (max 10)
        choice = 0
#        narm = [0.1, 0.66, 0.3, 0.5, 0.5, 0.4, 0.2, 0.3, 0.75, 0.6]
       
        trialuck = random.uniform(0,10)
        s = (j+mapp)% lem
        
        if maina.setup.rwd[s]== max(maina.setup.rwd):
            choice = 1
        if trialuck <= maina.setup.rwd[s]:
            rew = 1
        #print 'j',j,'s', s, 'choice', choice, 'rew' , rew, 'value', maina.setup.rwd[s], 'max', max(maina.setup.rwd)
#        for t in range( 0, lem ):
#            if j == ( ( mapp + t ) % lem ):
#                if  narm[t] > trialuck :
#                    rew = 1
#                if t==0:
#                    choice = 1
                    
    #######################
    if rewardtask == 3:             # N armed bandit monkey set up
        choice = 0.0                  # Choice is set always to 0.5
        left =  [50, 50, 10, 90, 50, 50]
        right = [50, 10, 50, 50, 90, 50]
        left2 =  [50, 50, 50, 10, 90, 50]
        right2 = [50, 10, 90, 50, 50, 50]
        leftkim =  [21, 63, 12, 72, 90, 50]
        rightkim = [63, 21, 72, 12, 50, 50]
#        print j
#        print right[mapp], left[mapp]
        if j==0:
            prob = right[mapp]
            if max(right[mapp], left[mapp]) == prob:
                choice = 1
        else:
            prob = left[mapp]
            if max(right[mapp], left[mapp]) == prob:
                choice = 1
        if random.uniform(0,100) <= prob:
            rew = 1
        if right[mapp] == left[mapp]:
            choice = 0
#        if j==1:
#            print 'left', rew
#        else:
#            print 'right', rew
        
#        print rew
    #######################     
#    print 'reward' ,rew, 'choice', choice, 'state', i , 'action', j
             
    
    return rew, choice, j
