# Supplementary material for: Optogenetic Stimulation in a Computational Model of the Basal Ganglia Biases Action Selection and Reward Prediction Error
Source: PLoS One. 2014 Mar 10;9(3):e90578. doi: 10.1371/journal.pone.0090578 (PMC3948624; doi:10.1371/journal.pone.0090578)
Supplement: File S1 — Python source files of the model and instructions on how to run it and to reproduce the results from the study. (ZIP) [file pone.0090578.s001.zip › selection.py]

'''
Created on Aug 29, 2011
Input is the current state. Output is the selected action. The selection method can be changed but default is softmax.
Selection is based on the activation value in the output layer, basically D1 activation - D2 activation.
@author: pierre berthet
'''

import numpy, random, maina

def selModls( xi, select, looptot ):
    global setup
    logpjs = numpy.empty( ( maina.setup.m  ) )
        
    rj = numpy.zeros( ( maina.setup.m , 1 ) )
    
    #TAI 2012
    if maina.setup.set_opto and xi.nonzero()[0][0]==0:
        if maina.myrank==0:
                if random.random()<=maina.setup.opto_prob:
                    maina.setup.is_opto[0] = 1
#                    print 'shoot'
        maina.comm.Bcast(maina.setup.is_opto, root=0)
    
    
    for m in range( 0 , len( maina.setup.modls ) ):
        ( r, logpj ) = selModl( maina.setup.modls[m], xi , maina.setup.selecr, looptot )
#        print "logpj size", numpy.size(logpj), "logpj", logpj
        if maina.myrank==0:
#            logpjs = numpy.vstack( ( logpjs, logpj ) ) ##PRA
#            logpjs = sum(  logpjs   )
            logpjs = logpj
    
    if maina.myrank == 0:
        #Tai AL 2012
        
            # -1- additive probabilistic random
        if select==1:
            logpjs = numpy.exp( logpjs )
            logpjs = logpjs/sum(logpjs)
            hasard= random.uniform(0,1)
            r=0
            for i in range(1,numpy.size(logpjs)): #error
                logpjs[i]=logpjs[i]+logpjs[i-1]
                if (hasard>=logpjs[i-1]):
                    r=i
                    
            # -2- krnd random
        elif select== 2:
            logpjs = numpy.exp( logpjs )
            logpjs = logpjs/sum(logpjs)
            r = numpy.where( numpy.max( logpjs + maina.setup.krnd * random.uniform( 0, maina.setup.m ) ) ) #error
            if len(r)>1:
                r=r[0][0]                
                
            # -3- only MAX
        elif select == 3:   
            if len(r[0])>1:
                r = random.randint(0,maina.setup.m-1)
        
            # -4- SoftMax
        elif select == 4:
            hasard = random.uniform( 0,1 )
#            print 'logpjs ' , logpjs
            logpjs = numpy.exp( maina.setup.gainsel * ( logpjs ) )
#            print 'pjs', logpjs
            logpjs = logpjs/ sum( logpjs )
            r = 0
            for i in range( 1, numpy.size( logpjs ) ): #error
                logpjs[i]=logpjs[i]+logpjs[i-1]
                if hasard>=logpjs[i-1]:
                    r=i
            
            if maina.setup.set_opto and xi.nonzero()[0][0]== 0:
                while (r >=2):     # !-------To use only when M>2 BUT still want to restrict selection to one of the first 2 actions-----!
                    hasard = random.uniform( 0,1 )
                    r=0
                    for i in range( 1, numpy.size( logpjs ) ): #error
                        if hasard>=logpjs[i-1]:
                            r=i
#            print 'logpjs', logpjs, 'chosen action', r
                    
            # -5- TRUE additive probabilistic random
        elif select == 5:            
            #logpjs = numpy.exp(numpy.transpose(logpjs))
            logpjs = logpjs/sum(logpjs)
            hasard= random.uniform(0,1)
            r=0
            for i in range( 1, numpy.size( logpjs ) ): #error
                logpjs[i]=logpjs[i]+logpjs[i-1]
                if ( hasard >= logpjs[i-1] ):
                    r=i
        rj[r] = 1
        ## rj[0] = Left
        ## rj[1] = Right        
        
        if maina.setup.set_opto and xi.nonzero()[0][0]== 0:
            # check if this trial has optical stimulation or not
            if maina.setup.is_opto[0]==1:
                if maina.setup.opto_place=="D1L":
                        logpj[1] -= maina.setup.opto_i
                if maina.setup.opto_place=="D1R":
                        logpj[0] -= maina.setup.opto_i
                if maina.setup.opto_place=="D2L":
                        logpj[1] += maina.setup.opto_i
                if maina.setup.opto_place=="D2R":
                        logpj[0] += maina.setup.opto_i
                maina.setup.opto[maina.setup.countopto,0:maina.setup.m]=logpj
                maina.setup.opto[maina.setup.countopto,maina.setup.m]=r
#                maina.setup.is_opto[0]=0
                maina.setup.countopto = maina.setup.countopto +1
                
                # Check last 2 choices and reward history, and sort accordingly
                if sum(maina.setup.stm[1,:])==0:
                    if maina.setup.stm[0,0]==0 and maina.setup.stm[0,1]==0 :
                        maina.setup.left_opto_00=maina.setup.left_opto_00 + r
                        maina.setup.count_l_opto_00 = maina.setup.count_l_opto_00 +1
                    elif maina.setup.stm[0,0]==0 and maina.setup.stm[0,1]==1 :
                        maina.setup.left_opto_01=maina.setup.left_opto_01 + r
                        maina.setup.count_l_opto_01 = maina.setup.count_l_opto_01 +1 
                    elif maina.setup.stm[0,0]==1 and maina.setup.stm[0,1]==0 :
                        maina.setup.left_opto_10=maina.setup.left_opto_10 + r
                        maina.setup.count_l_opto_10 = maina.setup.count_l_opto_10 +1
                    else:
                        maina.setup.left_opto_11=maina.setup.left_opto_11 + r
                        maina.setup.count_l_opto_11 = maina.setup.count_l_opto_11 +1
      
                elif sum(maina.setup.stm[1,:])==2:
                    if maina.setup.stm[0,0]==0 and maina.setup.stm[0,1]==0 :
                        maina.setup.right_opto_00=maina.setup.right_opto_00 + r
                        maina.setup.count_r_opto_00 = maina.setup.count_r_opto_00 +1
                    elif maina.setup.stm[0,0]==0 and maina.setup.stm[0,1]==1 :
                        maina.setup.right_opto_01=maina.setup.right_opto_01 + r
                        maina.setup.count_r_opto_01 = maina.setup.count_r_opto_01 +1
                    elif maina.setup.stm[0,0]==1 and maina.setup.stm[0,1]==0 :
                        maina.setup.right_opto_10=maina.setup.right_opto_10 + r
                        maina.setup.count_r_opto_10 = maina.setup.count_r_opto_10 +1
                    else:
                        maina.setup.right_opto_11=maina.setup.right_opto_11 + r
                        maina.setup.count_r_opto_11 = maina.setup.count_r_opto_11 +1
    
            else:
                maina.setup.no[maina.setup.countno,0:maina.setup.m]=logpj
                maina.setup.no[maina.setup.countno,maina.setup.m]=r
                maina.setup.countno = maina.setup.countno +1
                
                if sum(maina.setup.stm[1,:])==0:
                    if maina.setup.stm[0,0]==0 and maina.setup.stm[0,1]==0 :
                        maina.setup.left_00=maina.setup.left_00 + r
                        maina.setup.count_l_00 = maina.setup.count_l_00 +1
                    elif maina.setup.stm[0,0]==0 and maina.setup.stm[0,1]==1 :
                        maina.setup.left_01=maina.setup.left_01 + r
                        maina.setup.count_l_01 = maina.setup.count_l_01 +1
                    elif maina.setup.stm[0,0]==1 and maina.setup.stm[0,1]==0 :
                        maina.setup.left_10=maina.setup.left_10 + r
                        maina.setup.count_l_10 = maina.setup.count_l_10 +1
                    else:
                        maina.setup.left_11=maina.setup.left_11 + r
                        maina.setup.count_l_11 = maina.setup.count_l_11 +1
                    
                elif sum(maina.setup.stm[1,:])==2:
                    if maina.setup.stm[0,0]==0 and maina.setup.stm[0,1]==0 :
                        maina.setup.right_00=maina.setup.right_00 + r
                        maina.setup.count_r_00 = maina.setup.count_r_00 +1
                    elif maina.setup.stm[0,0]==0 and maina.setup.stm[0,1]==1 :
                        maina.setup.right_01=maina.setup.right_01 + r
                        maina.setup.count_r_01 = maina.setup.count_r_01 +1   
                    elif maina.setup.stm[0,0]==1 and maina.setup.stm[0,1]==0 :
                        maina.setup.right_10=maina.setup.right_10 + r
                        maina.setup.count_r_10 = maina.setup.count_r_10 +1
                    else:
                        maina.setup.right_11=maina.setup.right_11 + r
                        maina.setup.count_r_11 = maina.setup.count_r_11 +1
            
    maina.comm.Barrier()
#    if maina.setup.set_opto:
#        maina.comm.Bcast(maina.setup.is_opto, root=0)
    maina.comm.Bcast(rj, root=0)
   
    return rj


def selModl(net, xi, selecr, looptot):
    logpj = numpy.zeros( ( net.m ) )
    if selecr == 0:
        if maina.myrank == 1:
            net.D1 = net.gain * ( net.do.Bj + numpy.dot( numpy.transpose( net.do.Wij ) , xi ) )
            # TAI AL 2012
            if maina.setup.set_opto: # STIMULATION
                if maina.setup.is_opto[0]==1:
                    if maina.setup.opto_place=="D1L":
                        net.D1[1,0] += maina.setup.opto_i 
                    if maina.setup.opto_place=="D1R":
                        net.D1[0,0] += maina.setup.opto_i 
            maina.comm.Isend(net.D1, dest=0, tag=0)
            if maina.setup.show_fig1:
                pjd1 = numpy.exp( net.D1 )
                net.entrd1[looptot]  =   (-pjd1 * numpy.log( pjd1 ) ).sum() 
        if maina.myrank == 2:
            net.D2 = net.gain * ( net.no.Bj + numpy.dot( numpy.transpose( net.no.Wij ) , xi ) )
            # TAI AL 2012
            if maina.setup.set_opto: # STIMULATION
                if maina.setup.is_opto[0]==1:
                    if maina.setup.opto_place=="D2L":
                        net.D2[1,0] += maina.setup.opto_i   
                    if maina.setup.opto_place=="D2R":
                        net.D2[0,0] += maina.setup.opto_i
            maina.comm.Isend(net.D2, dest=0, tag=0)
            if maina.setup.show_fig1:
                pjd2 = numpy.exp( net.D2 )
                net.entrd2[looptot]  =   (-pjd2 * numpy.log( pjd2 ) ).sum()
        if maina.myrank == 0:
            maina.comm.Recv(net.D1, source=1, tag=0, status=None)
            maina.comm.Recv(net.D2, source=2, tag=0, status=None)
            logpj =   net.D1 - net.D2
            
                
        maina.comm.Barrier()
        
    elif selecr == 1:
        if maina.myrank==3:
            #Rw = numpy.zeros( ( net.m, 2 ) )
            Rw = numpy.zeros( ( net.m ) )
            i = xi.nonzero()[0][0]
            for a in range( 0, net.m ):
                #Rw[a,1] = net.gain * ( net.rw.Bj[1] +  net.rw.Wij[i+a*net.n,1] )
                #Rw[a,0] = net.gain * ( net.rw.Bj[0] +  net.rw.Wij[i+a*net.n,0] )
                Rw[a] = net.gain * ( net.rw.Bj[1] +  net.rw.Wij[i+a*net.n,1] )
            # TAI AL 2012
            if maina.setup.set_opto:
                if maina.setup.is_opto[0] and maina.setup.is_opto[1]:
                    if maina.setup.opto_place=="D2L" or maina.setup.opto_place=="D1R":
                        Rw[0] += maina.setup.opto_i
                    if maina.setup.opto_place=="D2R" or maina.setup.opto_place=="D1L":
                        Rw[1] += maina.setup.opto_i 
            maina.comm.Isend(Rw, dest=0, tag=0)
        if maina.myrank == 0:
            Rw = numpy.zeros( ( net.m ) )
            maina.comm.Recv(Rw, source=3, tag=0, status=None)
            logpj = Rw
            #print logpj
        maina.comm.Barrier()
    
    elif selecr == 2:
        if maina.myrank == 1:
            net.D1 = net.gain * ( net.do.Bj + numpy.dot( numpy.transpose( net.do.Wij ) , xi ) )
            # TAI AL 2012
            if maina.setup.set_opto:
                if maina.setup.is_opto[0]:
                    if maina.setup.opto_place=="D1L":
                        net.D1[1,0] += maina.setup.opto_i
                    if maina.setup.opto_place=="D1R":
#                        print 'inject!!', net.D1
                        net.D1[0,0] += maina.setup.opto_i
#                        print 'injected', net.D1
            maina.comm.Isend(net.D1, dest=0, tag=0)
            if maina.setup.show_fig1:
                pjd1 = numpy.exp( net.D1 )
                net.entrd1[looptot]  = (-pjd1 * numpy.log( pjd1 ) ).sum()

        if maina.myrank == 2:
            net.D2 = net.gain * ( net.no.Bj + numpy.dot( numpy.transpose( net.no.Wij ) , xi ) )
            # TAI AL 2012
            if maina.setup.set_opto:
                if maina.setup.is_opto[0]:
                    if maina.setup.opto_place=="D2L":
                        net.D2[1,0] += maina.setup.opto_i   
                    if maina.setup.opto_place=="D2R":
                        net.D2[0,0] += maina.setup.opto_i
            maina.comm.Isend(net.D2, dest=0, tag=0)
            if maina.setup.show_fig1:
                pjd2 = numpy.exp( net.D2 ) 
                net.entrd2[looptot]  =   (-pjd2 * numpy.log( pjd2 ) ).sum()
        if maina.myrank==3:
            Rw = numpy.zeros( ( net.m, 2 ) )
            i = xi.nonzero()[0][0]
            if len( net.rw.Wij  )> net.n :  #Actor + Critic full
                for a in range( 0, net.m ):
                    Rw[a,1] = ( net.rw.Bj[1] + net.rw.Wij[i+a*net.n,1] )
                    Rw[a,0] = ( net.rw.Bj[0] + net.rw.Wij[i+a*net.n,0] )
                
            elif len(net.rw.Wij) == net.n:  # Actor + Critic states
                print('we are not all gonna burn in hell, are we?')
                Rw[:,1] = ( net.rw.Bj[1] +   net.rw.Wij[:,1] )
                Rw[:,0] = ( net.rw.Bj[0] +   net.rw.Wij[:,0] )
            else:                           # Actor + Critic actions
                Rw[:,1] = ( net.rw.Bj[1] +   net.rw.Wij[:,1] )
                Rw[:,0] = ( net.rw.Bj[0] +   net.rw.Wij[:,0] )
            # TAI AL 2012
            if maina.setup.set_opto:
                if maina.setup.is_opto[0] and maina.setup.is_opto[1]:
                    if maina.setup.opto_place=="D2L" or maina.setup.opto_place=="D1R":
                        Rw[0,1] += maina.setup.opto_i
                    if maina.setup.opto_place=="D2R" or maina.setup.opto_place=="D1L":
                        Rw[1,1] += maina.setup.opto_i
            
            maina.comm.Isend(Rw, dest=0, tag=0)  
        if maina.myrank == 0:
            Rw = numpy.zeros( ( net.m, 2 ) )
            maina.comm.Recv(net.D1, source=1, tag=0, status=None)
            maina.comm.Recv(net.D2, source=2, tag=0, status=None)
            maina.comm.Recv(Rw, source=3, tag=0, status=None)
#            if maina.setup.set_opto:
#                Rw[2:net.m, :] = -5.0
#            print "D1 ", net.D1, "D2 ", net.D2, "Rw ", Rw[:,1].reshape(net.m,)
            logpj = net.D1 - net.D2 + Rw[:,1].reshape(net.m,)
        maina.comm.Barrier()
        
    maina.comm.Bcast(logpj, root=0)
    

    pj = numpy.exp(logpj)
    
    r = numpy.where(pj == numpy.max( pj ) )  #numpy.max(pj[:,0])
    
    #Record action support value
    if maina.myrank == 0:
        if maina.setup.show_fig1:
            if sum(logpj)>1:
                    maina.setup.count_non_normalized = maina.setup.count_non_normalized +1 
                    maina.setup.track_non_normalized[looptot] = 1
            maina.setup.logpj=logpj
            maina.setup.pj=pj
            maina.setup.test_normalization_sum_logpj[looptot] = sum(logpj)
            maina.setup.test_normalization_sum_pj[looptot] = sum(pj)
            maina.setup.test_normalization_sum_factorpj[looptot] = sum(numpy.exp(net.D1)/numpy.exp(net.D2))
            maina.setup.temp_d1[looptot]=sum(numpy.exp(net.D1))
            maina.setup.temp_d2[looptot]=sum(numpy.exp(net.D2))
            maina.setup.long_logpj[looptot, :] = logpj

        
    return r, logpj
