# Supplementary material for: Optogenetic Stimulation in a Computational Model of the Basal Ganglia Biases Action Selection and Reward Prediction Error
Source: PLoS One. 2014 Mar 10;9(3):e90578. doi: 10.1371/journal.pone.0090578 (PMC3948624; doi:10.1371/journal.pone.0090578)
Supplement: File S1 — Python source files of the model and instructions on how to run it and to reproduce the results from the study. (ZIP) [file pone.0090578.s001.zip › support.py]

'''
Created on Aug 30, 2011
Support is a class used to provide useful functions and tools to set up and run a simulation.
store class is basically just an simple storage class for the various parameters, and also for
the several arrays used to save values during the simulation, in order to display figures and or analyze them.
@author: pierre berthet
'''
import numpy as np
import random, math

class store():
    def __init__(self):
        self.n = 10
        self.m = 10
        self.taup = 4.0
        self.isi = 500
        self.delay = 30
        self.rtfig = False
        self.gain = 4.0 
        self.gainsel = 3 
        self.dt = 1.0
        self.krnd = 0.1
        self.modls = []
        self.debug = False
        
        self.count = 0
        self.seltype = 4
        self.loop = 0
        
        self.storew = 100
        
#    def getvalues(self, i):
#        return self.modls[i].do.Bj + self.modls[i].do.Wij, self.modls[i].no.Bj + self.modls[i].no.Wij
        
    def reset(self, myrank, nrep):
        self.count = 0
        self.seltype = 4
        self.loop = 0
        
        self.storew = 100
        if self.show_fig1:
        
            if myrank == 1:                                    
                self.monitorgo = np.empty( ( self.size , self.m ) )       # outgoing D1 weights from 1 state
                self.monitorgow =  np.empty( ( self.m , self.size ) )          # D1 bias of all the actions
                self.nonitorgo = np.empty( ( self.size , self.n ) )       # incoming D1 weights to 1 action
            
            if myrank == 2:
                self.monitornogo = np.empty( ( self.size , self.m ) )     # outgoing D2 weights from 1 state
                self.monitornogow = np.empty( ( self.m , self.size ) )         # D2 bias of all the actions
                self.nonitornogo = np.empty( ( self.size , self.n ) )     # incoming D2 weights to 1 action
                
            if myrank == 3:
                if self.crknst==2:
                    self.monitorwp = np.empty( ( self.size,  (self.n * self.m) ) )
                    self.monitorwn = np.empty( ( self.size, (self.n * self.m)  ) )
                elif self.crknst==1:
                    self.monitorwp = np.empty( ( self.size, self.m ) )
                    self.monitorwn = np.empty( ( self.size, self.m ) )
                else:
                    self.monitorwp = np.empty( ( self.size, self.n ) )
                    self.monitorwn = np.empty( ( self.size, self.n ) )
                self.rwbias = np.empty( (  2 , self.size ) )
            
        if myrank == 0: 
            self.monsel = np.empty(( self.size, self.m))
            self.loopmain = []
            self.srew = np.empty(( self.size ))
            self.timetable = np.zeros(( nrep + 2 ))  #store times for the different nrep +  init + figures
            self.ld = 0
            self.ldfile = 'matrices.txt'
            self.xij = np.zeros( ( self.size ) )
            self.rwd = 1.0*np.ones(self.m)
            
            if self.show_figtemp:
                self.tempsave = np.zeros( ( self.size, self.m +2 ) )         #temp array to store various data
                self.tempsave2 = np.zeros( ( self.m +2 ) )         #temp array to store various data
            
            if self.show_fig1:
                self.rpeplot = np.empty(( self.size ))
                self.predplot = np.empty(( self.size ))
                
                
                self.logpj = 1.0*np.ones(self.m)
                self.pj = 1.0*np.ones(self.m)
                    
                self.test_normalization_sum_logpj = np.zeros(self.size)
                self.test_normalization_sum_pj = np.zeros(self.size)
                self.test_normalization_sum_factorpj = np.zeros(self.size)
                self.long_logpj = np.zeros((self.size, self.m))
                self.temp_d1 = np.zeros(self.size)
                self.temp_d2 = np.zeros(self.size)
                self.count_non_normalized = 0
                self.track_non_normalized = np.zeros(self.size)
            
            if self.set_opto:
                self.countopto = 0
                self.opto = np.zeros( ( self.size, 3 ) )
                self.no = np.zeros( ( self.size, 3 ) )
                self.countno = 0
                self.stm = 1/10 * np.ones((2,2))     #save the last 2 reward  outcome and the last 2 actions selected (left 0, right 1)
                                                        # stm[0,0] = second to last reward, stm[0,1] = most recent reward
                                                        # stm[1,0] = second to last action, stm[1,1] = most recent action
                
                # OPTO SIM FIGURE 3 b/c
                self.right_11 = 0.0       # self.right_XY   X= last reward (most recent) Y= second to last (oldest)
                self.count_r_11 = 0.0
                self.right_10 = 0.0
                self.count_r_10 = 0.0
                self.right_01 = 0.0
                self.count_r_01 = 0.0
                self.right_00 = 0.0
                self.count_r_00 = 0.0
                
                self.right_opto_11 = 0.0
                self.count_r_opto_11 = 0.0
                self.right_opto_10 = 0.0
                self.count_r_opto_10 = 0.0
                self.right_opto_01 = 0.0
                self.count_r_opto_01 = 0.0
                self.right_opto_00 = 0.0
                self.count_r_opto_00 = 0.0
                
                self.left_11 = 0.0
                self.count_l_11 = 0.0
                self.left_10 = 0.0
                self.count_l_10 = 0.0
                self.left_01 = 0.0
                self.count_l_01 = 0.0
                self.left_00 = 0.0
                self.count_l_00 = 0.0
                
                self.left_opto_11 = 0.0
                self.count_l_opto_11 = 0.0
                self.left_opto_10 = 0.0
                self.count_l_opto_10 = 0.0
                self.left_opto_01 = 0.0
                self.count_l_opto_01 = 0.0
                self.left_opto_00 = 0.0
                self.count_l_opto_00 = 0.0
        
    def setp(self, N, M, taup, isi, delay, gain, gainsel, seltype, dt, krnd, count, storew, maxrew, set_opto, show_multi_fig, show_temp_fig ):
        
        self.n = N
        self.m = M
        self.taup = taup
        self.isi = isi
        self.delay = delay
        self.gain = gain 
        self.gainsel = gainsel
        self.seltype = seltype
        self.dt = dt
        self.krnd = krnd
        self.count = count
        self.storew = storew
        self.maxrew = maxrew
        self.set_opto = set_opto
        self.show_fig1 = show_multi_fig
        self.show_figtemp = show_temp_fig
        
#    def set_figures(self, multi, opto):
#        self.show_multi
#        
        
        
    def createstorage( self, size, knowledge, step, tstep, selecr, nrep, myrank, opto_loca, opto_intens, stim_prob, opto_intens_r, set_opto_reward, action_dependent):            
		#should only use size in the creation of the arrays to preallocate, 
                #then will need to fix things in fmain loop
        self.crknst = knowledge
        self.size = size
        # OPTO SIM
        self.is_opto = np.zeros((2))
        if set_opto_reward:
            self.is_opto[1]=1
        self.opto_place = opto_loca
        self.opto_i = opto_intens
	self.opto_prob = stim_prob
	self.opto_ir = opto_intens_r
        self.action_dependent = action_dependent
		
        if self.show_fig1:
        
            if myrank == 1:                                    
                self.monitorgo = np.empty( ( size , self.m ) )       # outgoing D1 weights from 1 state
                self.monitorgow =  np.empty( ( self.m , size ) )          # D1 bias of all the actions
                self.nonitorgo = np.empty( ( size , self.n ) )       # incoming D1 weights to 1 action
            
            if myrank == 2:
                self.monitornogo = np.empty( ( size , self.m ) )     # outgoing D2 weights from 1 state
                self.monitornogow = np.empty( ( self.m , size ) )         # D2 bias of all the actions
                self.nonitornogo = np.empty( ( size , self.n ) )     # incoming D2 weights to 1 action
                
            if myrank == 3:
                if self.crknst==2:
                    self.monitorwp = np.empty( ( size,  (self.n * self.m) ) )
                    self.monitorwn = np.empty( ( size, (self.n * self.m)  ) )
                elif self.crknst==1:
                    self.monitorwp = np.empty( ( size, self.m ) )
                    self.monitorwn = np.empty( ( size, self.m ) )
                else:
                    self.monitorwp = np.empty( ( size, self.n ) )
                    self.monitorwn = np.empty( ( size, self.n ) )
                self.rwbias = np.empty( (  2 , size ) )
            
        if myrank == 0: 
            self.monsel = np.empty(( size, self.m))
            self.loopmain = []
            self.srew = np.empty(( size ))
            self.timetable = np.zeros(( nrep + 2 ))  #store times for the different nrep +  init + figures
            self.ld = 0
            self.ldfile = 'matrices.txt'
            self.xij = np.zeros( ( size ) )
            self.rwd = 1.0*np.ones(self.m)
            
            if self.show_figtemp:
                self.tempsave = np.zeros( ( size, self.m +2 ) )         #temp array to store various data
                self.tempsave2 = np.zeros( ( self.m +2 ) )         #temp array to store various data
            
            if self.show_fig1:
                self.rpeplot = np.empty(( size ))
                self.predplot = np.empty(( size ))
                
                
                self.logpj = 1.0*np.ones(self.m)
                self.pj = 1.0*np.ones(self.m)
                    
                self.test_normalization_sum_logpj = np.zeros(size)
                self.test_normalization_sum_pj = np.zeros(size)
                self.test_normalization_sum_factorpj = np.zeros(size)
                self.long_logpj = np.zeros((size, self.m))
                self.temp_d1 = np.zeros(size)
                self.temp_d2 = np.zeros(size)
                self.count_non_normalized = 0
                self.track_non_normalized = np.zeros(size)
            
            if self.set_opto:
                self.countopto = 0
                self.opto = np.zeros( ( size, self.m+1 ) )
                self.no = np.zeros( ( size, self.m+1 ) )
                self.countno = 0
                self.stm = 1/10 * np.ones((2,2))     #save the last 2 reward  outcome and the last 2 actions selected (left 0, right 1)
                                                        # stm[0,0] = second to last reward, stm[0,1] = most recent reward
                                                        # stm[1,0] = second to last action, stm[1,1] = most recent action
                
                # OPTO SIM FIGURE 3 b/c
                self.right_11 = 0.0       # self.right_XY   X= last reward (most recent) Y= second to last (oldest)
                self.count_r_11 = 0.0
                self.right_10 = 0.0
                self.count_r_10 = 0.0
                self.right_01 = 0.0
                self.count_r_01 = 0.0
                self.right_00 = 0.0
                self.count_r_00 = 0.0
                
                self.right_opto_11 = 0.0
                self.count_r_opto_11 = 0.0
                self.right_opto_10 = 0.0
                self.count_r_opto_10 = 0.0
                self.right_opto_01 = 0.0
                self.count_r_opto_01 = 0.0
                self.right_opto_00 = 0.0
                self.count_r_opto_00 = 0.0
                
                self.left_11 = 0.0
                self.count_l_11 = 0.0
                self.left_10 = 0.0
                self.count_l_10 = 0.0
                self.left_01 = 0.0
                self.count_l_01 = 0.0
                self.left_00 = 0.0
                self.count_l_00 = 0.0
                
                self.left_opto_11 = 0.0
                self.count_l_opto_11 = 0.0
                self.left_opto_10 = 0.0
                self.count_l_opto_10 = 0.0
                self.left_opto_01 = 0.0
                self.count_l_opto_01 = 0.0
                self.left_opto_00 = 0.0
                self.count_l_opto_00 = 0.0
            
            

        
        #self.Arew =  []
        
        self.step = step
        self.tstep = tstep
        self.selecr = selecr    
        

        


def rndx01(n):
    x = np.zeros((n,1))
    #n-=1
    x[np.ceil( n * random.uniform( 0, 1 ) ) -1, 0 ] = 1.0
    
    return x


# USED FOR FIGURES IN MAIN
def ravg(x): 
    # Running Average
    # Requires series in columns
    # tau is defined with step = 1
    tau = 10
    rx =  np.zeros( ( len( x ) ) )  ## this line should be correct
    for i in range( 1 , len(x)):
        rx[i] =   rx[i-1] + (x[i] - rx[i-1])/tau   

    return rx


def mavg(x):
    # Moving Average
    # Requires series in columns
    # tau is defined with step = 1
    tau = 10
    l = len( x )
    rx =  np.zeros( ( l ) )  ## this line should be correct
    for i in range( 0 , l ):
        if i < tau:
            rx[i] = sum( x[0:i+1] ) / (i+1)
        else:
            rx[i] = sum( x[ ( i - 9 ): ( - ( l - tau ) + i-9 ) ] ) / tau  
    rx[l-1] = sum( x[l-tau:])/tau
    
    return rx

def makeone(N, who, prob):
    if random.uniform(0,1)< prob:
        xi = np.zeros((N,1))
        if who == 0:
            print 'yo yo yo who is supposed to start at 1, set to 1, so 0, anyway ...'
            who = 1
        xi[who-1] = 1
    else:
        xi = rndx01(N)
        
    return xi

def setnarmrwd(M):
    rwd=np.empty((M))
    for i in range(0,M):
        rwd[i] = random.gauss(5,1.5)
    return rwd
    
