# Supplementary material for: Optogenetic Stimulation in a Computational Model of the Basal Ganglia Biases Action Selection and Reward Prediction Error
Source: PLoS One. 2014 Mar 10;9(3):e90578. doi: 10.1371/journal.pone.0090578 (PMC3948624; doi:10.1371/journal.pone.0090578)
Supplement: File S1 — Python source files of the model and instructions on how to run it and to reproduce the results from the study. (ZIP) [file pone.0090578.s001.zip › updates.py]

import math, numpy, maina, callmpi


 
def updModls( xi, xj, rew, myrank ): 
    global setup
    for m in range( 0 , len( maina.setup.modls ) ):
        callmpi.updModl( xi, xj, maina.setup.modls[m], rew, myrank )
    
    return


    
 


 
